# Supplementary material for: Trends of genetic contributions on epigenetic clocks and related methylation sites with aging: A population‐based adult twin study
Source: Aging Cell. 2024 Nov 14;24(3):e14403. doi: 10.1111/acel.14403 (PMC11896513; doi:10.1111/acel.14403)
Supplement: Supplementary file 2 — Data S2: Supporting information. [file ACEL-24-e14403-s002.xlsx]

## Sheet: Supplementary Table 1
Supplementary Table 1 Correlations between epigenetic clocks and Chronological age
Correlation	Chronological age	DunedinPACE	PC-Horvath	PC-Hannum	PC-PhenoAge	PC-GrimAge
Chronological age	1
DunedinPACE	0.38(0.32,0.43)	1
PC-Horvath	0.87(0.86,0.89)	0.45(0.40,0.50)	1
PC-Hannum	0.92(0.91,0.93)	0.44(0.39,0.49)	0.94(0.93,0.95)	1
PC-PhenoAge	0.91(0.90,0.92)	0.50(0.45,0.54)	0.91(0.90,0.92)	0.96(0.95,0.96)	1
PC-GrimAge	0.96(0.96,0.97)	0.48(0.43,0.52)	0.87(0.86,0.89)	0.93(0.92,0.94)	0.92(0.91,0.93)	1

## Sheet: Supplementary Table 2
Supplementary Table 2 General heritability for epigenetic clocks
	Heritability
DunedinPACE	0.59(0.52,0.65)
PC-Horvath	0.69(0.63,0.73)
PC-Hannum	0.72(0.67,0.76)
PC-PhenoAge	0.62(0.56,0.67)
PC-GrimAge	0.58(0.51,0.64)

## Sheet: Supplementary Table 3
Supplementary Table 3 Subject number for each age from 31 to 70
Chronological age	Number
31	16
32	12
33	10
34	18
35	20
36	12
37	20
38	12
39	24
40	26
41	20
42	18
43	32
44	38
45	26
46	32
47	36
48	44
49	46
50	56
51	48
52	24
53	26
54	36
55	30
56	26
57	26
58	18
59	32
60	26
61	26
62	28
63	20
64	24
65	14
66	12
67	20
68	12
69	12
70	8

## Sheet: Supplementary Table 4
Supplementary Table 4 Heritability estimated for epigenetic clocks for each age from 31 to 70
Chronological age	DunedinPACE	PCHorvath	PCHannum	PCPhenoAge	PCGrimAge
31	0.66(0.39,0.92)	0.76(0.61,0.92)	0.77(0.63,0.93)	0.71(0.56,0.85)	0.60(0.49,0.76)
32	0.66(0.40,0.93)	0.76(0.62,0.92)	0.77(0.64,0.93)	0.71(0.56,0.85)	0.60(0.48,0.76)
33	0.66(0.40,0.93)	0.77(0.63,0.93)	0.77(0.64,0.93)	0.70(0.56,0.85)	0.60(0.48,0.76)
34	0.66(0.40,0.93)	0.77(0.64,0.93)	0.77(0.64,0.94)	0.70(0.55,0.85)	0.60(0.48,0.76)
35	0.66(0.40,0.93)	0.77(0.64,0.93)	0.77(0.64,0.94)	0.70(0.55,0.85)	0.59(0.48,0.76)
36	0.66(0.39,0.92)	0.77(0.64,0.93)	0.77(0.64,0.94)	0.70(0.55,0.85)	0.59(0.47,0.76)
37	0.65(0.38,0.92)	0.77(0.64,0.93)	0.77(0.64,0.93)	0.70(0.54,0.85)	0.59(0.47,0.75)
38	0.65(0.38,0.92)	0.77(0.64,0.93)	0.77(0.64,0.93)	0.70(0.54,0.85)	0.59(0.46,0.75)
39	0.65(0.37,0.92)	0.77(0.63,0.93)	0.77(0.63,0.93)	0.70(0.54,0.85)	0.59(0.46,0.75)
40	0.64(0.37,0.92)	0.77(0.63,0.93)	0.76(0.62,0.92)	0.69(0.53,0.85)	0.58(0.45,0.75)
41	0.64(0.37,0.92)	0.76(0.62,0.92)	0.76(0.62,0.92)	0.69(0.53,0.85)	0.58(0.45,0.74)
42	0.64(0.37,0.92)	0.76(0.61,0.92)	0.76(0.61,0.92)	0.69(0.53,0.85)	0.58(0.44,0.74)
43	0.65(0.37,0.92)	0.75(0.61,0.91)	0.75(0.60,0.91)	0.69(0.52,0.85)	0.58(0.44,0.74)
44	0.65(0.38,0.92)	0.75(0.60,0.91)	0.75(0.59,0.91)	0.68(0.52,0.85)	0.57(0.44,0.74)
45	0.65(0.38,0.92)	0.75(0.59,0.90)	0.74(0.59,0.90)	0.68(0.51,0.85)	0.57(0.43,0.73)
46	0.65(0.38,0.92)	0.74(0.58,0.90)	0.74(0.58,0.90)	0.68(0.51,0.85)	0.57(0.43,0.73)
47	0.65(0.39,0.92)	0.74(0.57,0.90)	0.74(0.58,0.90)	0.67(0.50,0.85)	0.57(0.43,0.73)
48	0.65(0.39,0.92)	0.73(0.57,0.90)	0.74(0.57,0.90)	0.67(0.49,0.85)	0.57(0.43,0.73)
49	0.65(0.38,0.92)	0.73(0.56,0.90)	0.74(0.57,0.90)	0.67(0.49,0.85)	0.58(0.44,0.74)
50	0.65(0.38,0.92)	0.73(0.55,0.90)	0.73(0.57,0.90)	0.66(0.48,0.84)	0.58(0.44,0.74)
51	0.65(0.38,0.92)	0.72(0.55,0.90)	0.73(0.57,0.90)	0.65(0.46,0.84)	0.58(0.44,0.74)
52	0.64(0.37,0.92)	0.72(0.54,0.90)	0.73(0.57,0.90)	0.64(0.45,0.84)	0.58(0.45,0.74)
53	0.64(0.36,0.91)	0.71(0.53,0.89)	0.73(0.56,0.90)	0.64(0.44,0.84)	0.58(0.45,0.74)
54	0.63(0.35,0.91)	0.71(0.52,0.89)	0.73(0.56,0.90)	0.62(0.42,0.83)	0.58(0.45,0.74)
55	0.62(0.33,0.90)	0.70(0.51,0.89)	0.73(0.56,0.90)	0.61(0.40,0.83)	0.58(0.45,0.75)
56	0.60(0.31,0.89)	0.69(0.50,0.89)	0.73(0.55,0.90)	0.60(0.38,0.82)	0.58(0.45,0.75)
57	0.59(0.29,0.89)	0.68(0.48,0.89)	0.72(0.55,0.90)	0.59(0.36,0.82)	0.58(0.45,0.75)
58	0.57(0.26,0.88)	0.67(0.47,0.88)	0.72(0.54,0.90)	0.57(0.33,0.81)	0.58(0.45,0.74)
59	0.55(0.24,0.87)	0.66(0.45,0.88)	0.71(0.52,0.89)	0.56(0.31,0.80)	0.58(0.45,0.74)
60	0.53(0.21,0.85)	0.65(0.43,0.87)	0.70(0.51,0.89)	0.54(0.29,0.80)	0.58(0.45,0.74)
61	0.51(0.19,0.84)	0.63(0.40,0.87)	0.69(0.49,0.89)	0.53(0.27,0.79)	0.58(0.44,0.74)
62	0.50(0.16,0.83)	0.62(0.38,0.86)	0.68(0.47,0.88)	0.51(0.24,0.78)	0.57(0.43,0.73)
63	0.48(0.13,0.82)	0.60(0.35,0.85)	0.66(0.45,0.88)	0.50(0.23,0.77)	0.57(0.43,0.73)
64	0.46(0.11,0.81)	0.58(0.33,0.84)	0.65(0.42,0.87)	0.49(0.21,0.77)	0.57(0.42,0.73)
65	0.45(0.09,0.80)	0.57(0.30,0.83)	0.63(0.40,0.87)	0.48(0.19,0.76)	0.56(0.41,0.72)
66	0.44(0.08,0.80)	0.55(0.27,0.82)	0.62(0.38,0.86)	0.47(0.18,0.76)	0.56(0.41,0.72)
67	0.43(0.07,0.79)	0.53(0.25,0.82)	0.61(0.36,0.85)	0.46(0.17,0.75)	0.56(0.40,0.72)
68	0.43(0.07,0.79)	0.52(0.23,0.81)	0.60(0.35,0.85)	0.46(0.16,0.75)	0.55(0.40,0.71)
69	0.43(0.07,0.79)	0.50(0.21,0.80)	0.59(0.33,0.84)	0.45(0.16,0.75)	0.55(0.39,0.71)
70	0.44(0.08,0.80)	0.49(0.19,0.79)	0.58(0.32,0.84)	0.45(0.16,0.75)	0.55(0.39,0.71)

## Sheet: Supplementary Table 5
Supplementary Table 5 Heritability estimated for DunedinPACE and its CpGs for each age from 31 to 70
Chronological age	DunedinPACE	cg00112187	cg00151250	cg00513564	cg00532802	cg00574958	cg00668559	cg00782811	cg00835193	cg01055871	cg01101459	cg01360413	cg01554316	cg01936220	cg02004723	cg02079413	cg02229095	cg02300147	cg02307277	cg02571857	cg02650017	cg02949067	cg02997983	cg03604011	cg03810769	cg03868770	cg04051458	cg04105250	cg04305539	cg04600984	cg04624885	cg04927537	cg05068951	cg05085844	cg05239308	cg05304729	cg05487507	cg05492170	cg05671350	cg05991820	cg06230206	cg06458557	cg06500161	cg06570125	cg06797880	cg06961233	cg07019072	cg07123481	cg07244253
31	0.66	0.27	0.61	0.5	0	0.52	0.79	0.4	0.45	0.5	0.44	0.58	0.41	0.36	0.12	0.7	0.29	0.26	0.19	0.35	0.49	0.27	0.39	0.16	0.77	0.93	0.33	0.67	0.54	0.6	0.78	0.81	0.78	0.75	0.76	0.37	0.66	0.24	0.44	0.96	0.83	0.43	0.63	0.53	0.46	0.63	0.5	0.41	0.4
32	0.66	0.26	0.58	0.49	0.02	0.5	0.79	0.39	0.45	0.5	0.42	0.58	0.41	0.39	0.12	0.71	0.31	0.27	0.21	0.36	0.49	0.29	0.42	0.18	0.76	0.93	0.33	0.66	0.55	0.6	0.78	0.81	0.77	0.75	0.75	0.39	0.64	0.24	0.46	0.96	0.84	0.44	0.62	0.52	0.46	0.65	0.49	0.4	0.42
33	0.66	0.26	0.56	0.48	0.04	0.48	0.78	0.39	0.44	0.5	0.4	0.57	0.41	0.41	0.12	0.72	0.32	0.27	0.23	0.37	0.49	0.3	0.45	0.21	0.76	0.92	0.32	0.66	0.55	0.6	0.78	0.81	0.77	0.75	0.75	0.41	0.63	0.23	0.46	0.96	0.85	0.44	0.6	0.51	0.46	0.66	0.47	0.39	0.44
34	0.66	0.26	0.54	0.47	0.07	0.47	0.78	0.38	0.44	0.5	0.38	0.55	0.4	0.43	0.12	0.72	0.33	0.28	0.24	0.37	0.49	0.31	0.47	0.23	0.75	0.92	0.31	0.65	0.55	0.59	0.77	0.81	0.77	0.74	0.74	0.44	0.62	0.23	0.47	0.96	0.85	0.44	0.58	0.5	0.46	0.66	0.45	0.38	0.45
35	0.66	0.25	0.51	0.46	0.11	0.45	0.78	0.38	0.44	0.5	0.36	0.53	0.4	0.45	0.12	0.72	0.35	0.3	0.25	0.38	0.49	0.33	0.49	0.25	0.76	0.92	0.3	0.64	0.55	0.59	0.77	0.8	0.77	0.74	0.73	0.45	0.62	0.23	0.46	0.95	0.85	0.44	0.57	0.49	0.47	0.67	0.44	0.37	0.46
36	0.66	0.25	0.49	0.45	0.14	0.44	0.78	0.39	0.44	0.5	0.35	0.51	0.39	0.47	0.13	0.73	0.36	0.31	0.26	0.39	0.49	0.34	0.5	0.27	0.76	0.92	0.29	0.63	0.55	0.59	0.77	0.8	0.77	0.73	0.73	0.47	0.62	0.23	0.45	0.95	0.85	0.44	0.56	0.49	0.47	0.67	0.43	0.37	0.46
37	0.65	0.25	0.47	0.44	0.17	0.43	0.78	0.39	0.45	0.49	0.34	0.48	0.38	0.48	0.13	0.73	0.38	0.32	0.27	0.39	0.48	0.35	0.51	0.29	0.77	0.92	0.27	0.63	0.55	0.59	0.77	0.79	0.77	0.73	0.72	0.48	0.62	0.24	0.44	0.94	0.84	0.44	0.55	0.49	0.47	0.66	0.43	0.37	0.46
38	0.65	0.25	0.44	0.43	0.2	0.42	0.78	0.4	0.45	0.48	0.34	0.45	0.37	0.49	0.14	0.73	0.39	0.33	0.28	0.4	0.47	0.36	0.52	0.31	0.78	0.92	0.25	0.62	0.55	0.59	0.77	0.79	0.77	0.72	0.71	0.49	0.62	0.24	0.43	0.94	0.84	0.44	0.54	0.49	0.48	0.66	0.42	0.36	0.45
39	0.65	0.25	0.42	0.41	0.23	0.42	0.78	0.4	0.45	0.47	0.33	0.43	0.37	0.5	0.14	0.73	0.41	0.35	0.28	0.4	0.46	0.37	0.53	0.32	0.79	0.93	0.23	0.62	0.56	0.58	0.76	0.78	0.78	0.72	0.7	0.5	0.63	0.24	0.41	0.93	0.83	0.44	0.53	0.49	0.48	0.65	0.42	0.36	0.45
40	0.64	0.25	0.4	0.4	0.25	0.41	0.78	0.41	0.46	0.47	0.33	0.41	0.36	0.51	0.16	0.73	0.42	0.36	0.28	0.4	0.45	0.38	0.53	0.33	0.8	0.93	0.21	0.62	0.56	0.58	0.76	0.77	0.78	0.71	0.7	0.5	0.64	0.25	0.4	0.92	0.82	0.44	0.52	0.49	0.48	0.65	0.42	0.35	0.44
41	0.64	0.25	0.38	0.38	0.28	0.4	0.78	0.42	0.46	0.46	0.32	0.38	0.35	0.51	0.17	0.72	0.43	0.38	0.29	0.41	0.44	0.39	0.54	0.33	0.81	0.93	0.2	0.62	0.56	0.58	0.76	0.77	0.78	0.71	0.69	0.5	0.65	0.25	0.38	0.92	0.82	0.44	0.51	0.5	0.48	0.64	0.42	0.35	0.43
42	0.64	0.25	0.36	0.37	0.29	0.4	0.79	0.42	0.47	0.45	0.32	0.37	0.34	0.51	0.19	0.72	0.44	0.39	0.29	0.41	0.43	0.39	0.54	0.33	0.83	0.93	0.18	0.62	0.56	0.58	0.76	0.76	0.79	0.7	0.68	0.5	0.65	0.26	0.36	0.91	0.81	0.43	0.5	0.5	0.49	0.63	0.42	0.35	0.42
43	0.65	0.25	0.35	0.35	0.31	0.39	0.79	0.43	0.47	0.44	0.32	0.35	0.34	0.51	0.2	0.71	0.45	0.4	0.29	0.41	0.42	0.4	0.54	0.33	0.83	0.93	0.16	0.63	0.56	0.58	0.75	0.75	0.79	0.7	0.67	0.5	0.66	0.26	0.35	0.9	0.81	0.43	0.49	0.5	0.49	0.63	0.42	0.34	0.4
44	0.65	0.26	0.33	0.33	0.32	0.39	0.79	0.44	0.48	0.44	0.32	0.34	0.33	0.5	0.23	0.71	0.45	0.42	0.29	0.41	0.41	0.4	0.54	0.32	0.84	0.93	0.15	0.63	0.56	0.58	0.75	0.75	0.79	0.69	0.66	0.5	0.67	0.27	0.34	0.89	0.8	0.42	0.48	0.51	0.49	0.62	0.42	0.34	0.39
45	0.65	0.26	0.32	0.32	0.33	0.39	0.79	0.44	0.48	0.43	0.33	0.33	0.33	0.5	0.25	0.7	0.45	0.43	0.28	0.41	0.4	0.4	0.54	0.31	0.85	0.93	0.14	0.63	0.56	0.57	0.75	0.74	0.8	0.69	0.65	0.5	0.67	0.27	0.33	0.88	0.8	0.42	0.48	0.51	0.49	0.62	0.42	0.34	0.38
46	0.65	0.26	0.3	0.31	0.33	0.38	0.79	0.45	0.49	0.43	0.33	0.33	0.32	0.49	0.27	0.7	0.45	0.44	0.28	0.41	0.4	0.39	0.54	0.3	0.85	0.93	0.13	0.64	0.56	0.57	0.75	0.74	0.8	0.68	0.64	0.5	0.68	0.27	0.32	0.87	0.8	0.41	0.47	0.51	0.49	0.61	0.41	0.34	0.37
47	0.65	0.26	0.29	0.29	0.34	0.38	0.79	0.45	0.5	0.42	0.33	0.33	0.32	0.49	0.3	0.69	0.45	0.45	0.28	0.4	0.39	0.39	0.54	0.29	0.86	0.93	0.12	0.64	0.56	0.57	0.74	0.74	0.81	0.68	0.63	0.5	0.69	0.28	0.31	0.87	0.8	0.4	0.46	0.51	0.49	0.61	0.41	0.33	0.36
48	0.65	0.26	0.28	0.28	0.34	0.37	0.8	0.46	0.51	0.42	0.34	0.32	0.31	0.48	0.32	0.69	0.45	0.46	0.28	0.4	0.39	0.38	0.54	0.27	0.86	0.93	0.11	0.64	0.56	0.56	0.74	0.74	0.81	0.68	0.62	0.5	0.69	0.28	0.3	0.86	0.8	0.38	0.46	0.52	0.49	0.6	0.41	0.33	0.36
49	0.65	0.26	0.27	0.27	0.33	0.37	0.8	0.46	0.52	0.42	0.34	0.33	0.31	0.47	0.35	0.68	0.45	0.47	0.28	0.39	0.39	0.37	0.54	0.26	0.86	0.93	0.11	0.64	0.56	0.55	0.74	0.74	0.82	0.68	0.61	0.51	0.7	0.28	0.3	0.85	0.8	0.37	0.45	0.52	0.49	0.6	0.4	0.33	0.35
50	0.65	0.26	0.26	0.27	0.33	0.36	0.79	0.47	0.53	0.42	0.34	0.33	0.31	0.47	0.37	0.68	0.44	0.48	0.28	0.39	0.39	0.36	0.53	0.24	0.86	0.93	0.1	0.64	0.56	0.54	0.73	0.74	0.82	0.68	0.6	0.51	0.71	0.28	0.3	0.84	0.79	0.35	0.45	0.52	0.49	0.6	0.4	0.33	0.35
51	0.65	0.26	0.25	0.26	0.33	0.36	0.79	0.48	0.54	0.42	0.35	0.33	0.3	0.46	0.39	0.68	0.44	0.48	0.28	0.38	0.39	0.35	0.53	0.22	0.85	0.93	0.09	0.64	0.56	0.53	0.73	0.74	0.82	0.68	0.59	0.51	0.71	0.28	0.3	0.84	0.79	0.33	0.45	0.53	0.49	0.59	0.39	0.33	0.35
52	0.64	0.26	0.24	0.26	0.32	0.35	0.79	0.48	0.55	0.42	0.36	0.33	0.3	0.45	0.41	0.68	0.44	0.49	0.28	0.37	0.39	0.34	0.52	0.2	0.85	0.93	0.09	0.64	0.56	0.52	0.72	0.74	0.83	0.68	0.58	0.52	0.72	0.27	0.3	0.83	0.79	0.3	0.45	0.53	0.49	0.59	0.38	0.33	0.35
53	0.64	0.26	0.24	0.27	0.32	0.35	0.79	0.49	0.56	0.42	0.36	0.33	0.3	0.45	0.42	0.67	0.43	0.49	0.28	0.36	0.39	0.32	0.52	0.18	0.85	0.93	0.09	0.64	0.56	0.51	0.72	0.74	0.83	0.68	0.57	0.52	0.72	0.27	0.3	0.83	0.79	0.28	0.45	0.54	0.49	0.58	0.37	0.33	0.35
54	0.63	0.26	0.24	0.27	0.31	0.34	0.79	0.49	0.57	0.42	0.37	0.33	0.3	0.44	0.43	0.67	0.43	0.49	0.29	0.35	0.39	0.31	0.51	0.17	0.84	0.93	0.09	0.63	0.56	0.5	0.71	0.75	0.83	0.68	0.57	0.53	0.72	0.27	0.31	0.83	0.78	0.26	0.46	0.54	0.49	0.57	0.36	0.33	0.36
55	0.62	0.27	0.24	0.28	0.31	0.34	0.79	0.5	0.58	0.43	0.38	0.33	0.3	0.43	0.44	0.67	0.43	0.49	0.29	0.35	0.4	0.3	0.5	0.15	0.84	0.93	0.09	0.63	0.56	0.49	0.71	0.75	0.84	0.68	0.56	0.53	0.72	0.27	0.31	0.83	0.78	0.23	0.46	0.54	0.49	0.56	0.35	0.33	0.37
56	0.6	0.28	0.24	0.28	0.31	0.33	0.78	0.5	0.59	0.43	0.39	0.33	0.3	0.43	0.44	0.67	0.43	0.49	0.3	0.35	0.4	0.29	0.49	0.14	0.83	0.93	0.09	0.62	0.55	0.48	0.7	0.75	0.84	0.68	0.56	0.54	0.72	0.28	0.31	0.83	0.77	0.21	0.47	0.55	0.48	0.55	0.34	0.32	0.38
57	0.59	0.29	0.25	0.29	0.31	0.33	0.78	0.5	0.6	0.44	0.39	0.33	0.3	0.42	0.44	0.67	0.42	0.48	0.31	0.35	0.4	0.28	0.48	0.13	0.82	0.93	0.09	0.61	0.55	0.47	0.7	0.75	0.84	0.68	0.55	0.54	0.72	0.28	0.32	0.83	0.76	0.2	0.48	0.55	0.48	0.55	0.32	0.32	0.39
58	0.57	0.3	0.25	0.3	0.32	0.33	0.78	0.49	0.61	0.45	0.4	0.33	0.3	0.42	0.44	0.67	0.42	0.48	0.32	0.35	0.4	0.27	0.47	0.11	0.81	0.93	0.09	0.6	0.54	0.47	0.69	0.74	0.84	0.68	0.55	0.54	0.71	0.29	0.32	0.83	0.76	0.19	0.49	0.56	0.47	0.54	0.31	0.32	0.4
59	0.55	0.32	0.26	0.3	0.32	0.33	0.78	0.48	0.62	0.46	0.41	0.33	0.31	0.41	0.43	0.67	0.42	0.46	0.32	0.36	0.39	0.26	0.46	0.1	0.81	0.92	0.09	0.6	0.54	0.46	0.69	0.74	0.84	0.68	0.55	0.55	0.71	0.3	0.32	0.84	0.75	0.18	0.49	0.56	0.47	0.53	0.3	0.32	0.41
60	0.53	0.33	0.27	0.31	0.33	0.33	0.78	0.47	0.62	0.47	0.41	0.33	0.31	0.4	0.42	0.68	0.42	0.45	0.33	0.36	0.39	0.26	0.44	0.1	0.8	0.92	0.09	0.59	0.53	0.46	0.68	0.73	0.85	0.67	0.54	0.55	0.7	0.31	0.32	0.84	0.74	0.18	0.5	0.56	0.47	0.52	0.28	0.32	0.42
61	0.51	0.36	0.28	0.31	0.34	0.33	0.78	0.46	0.63	0.49	0.41	0.34	0.32	0.4	0.41	0.68	0.42	0.43	0.33	0.38	0.38	0.26	0.43	0.09	0.79	0.92	0.09	0.59	0.53	0.46	0.68	0.73	0.85	0.67	0.54	0.55	0.68	0.32	0.32	0.85	0.73	0.18	0.51	0.56	0.47	0.52	0.27	0.32	0.43
62	0.5	0.38	0.29	0.31	0.35	0.34	0.78	0.43	0.63	0.5	0.41	0.34	0.33	0.4	0.4	0.68	0.42	0.41	0.33	0.39	0.37	0.26	0.42	0.08	0.78	0.92	0.09	0.59	0.52	0.46	0.67	0.72	0.85	0.66	0.54	0.55	0.67	0.33	0.32	0.85	0.72	0.19	0.51	0.56	0.47	0.51	0.26	0.32	0.44
63	0.48	0.4	0.29	0.31	0.35	0.35	0.78	0.41	0.62	0.51	0.42	0.35	0.34	0.39	0.38	0.69	0.43	0.39	0.33	0.4	0.36	0.26	0.41	0.07	0.78	0.92	0.09	0.6	0.52	0.46	0.67	0.71	0.85	0.65	0.53	0.55	0.66	0.34	0.31	0.86	0.71	0.2	0.51	0.56	0.47	0.51	0.25	0.32	0.45
64	0.46	0.43	0.3	0.3	0.36	0.36	0.78	0.38	0.62	0.53	0.41	0.37	0.35	0.39	0.37	0.69	0.43	0.36	0.32	0.42	0.34	0.27	0.41	0.07	0.77	0.93	0.09	0.6	0.51	0.47	0.67	0.7	0.85	0.65	0.53	0.56	0.64	0.35	0.3	0.87	0.71	0.22	0.51	0.56	0.48	0.51	0.25	0.32	0.46
65	0.45	0.45	0.3	0.29	0.37	0.37	0.79	0.34	0.61	0.54	0.41	0.38	0.36	0.39	0.37	0.7	0.43	0.34	0.32	0.44	0.33	0.27	0.4	0.07	0.76	0.93	0.09	0.62	0.5	0.48	0.66	0.69	0.86	0.64	0.52	0.56	0.63	0.36	0.29	0.87	0.7	0.23	0.51	0.56	0.49	0.52	0.25	0.32	0.47
66	0.44	0.48	0.29	0.27	0.37	0.38	0.79	0.31	0.6	0.56	0.41	0.4	0.37	0.39	0.36	0.7	0.43	0.31	0.3	0.45	0.31	0.27	0.4	0.06	0.76	0.93	0.1	0.63	0.5	0.48	0.66	0.67	0.86	0.62	0.51	0.56	0.61	0.37	0.29	0.88	0.7	0.25	0.5	0.56	0.5	0.52	0.25	0.32	0.48
67	0.43	0.5	0.29	0.25	0.37	0.4	0.8	0.27	0.59	0.58	0.41	0.41	0.38	0.4	0.36	0.71	0.44	0.29	0.29	0.47	0.3	0.26	0.4	0.06	0.75	0.93	0.12	0.64	0.49	0.49	0.66	0.66	0.86	0.61	0.51	0.57	0.59	0.38	0.28	0.88	0.7	0.26	0.48	0.55	0.51	0.52	0.26	0.33	0.48
68	0.43	0.52	0.28	0.23	0.37	0.41	0.8	0.24	0.58	0.59	0.41	0.43	0.39	0.4	0.36	0.71	0.44	0.26	0.28	0.48	0.29	0.26	0.4	0.07	0.75	0.93	0.16	0.66	0.48	0.49	0.66	0.64	0.86	0.6	0.5	0.57	0.57	0.38	0.27	0.89	0.7	0.27	0.46	0.55	0.53	0.52	0.27	0.34	0.49
69	0.43	0.54	0.27	0.2	0.37	0.42	0.81	0.21	0.56	0.6	0.41	0.44	0.4	0.4	0.36	0.72	0.44	0.24	0.27	0.49	0.28	0.25	0.41	0.07	0.75	0.93	0.19	0.67	0.47	0.5	0.66	0.63	0.86	0.58	0.49	0.58	0.56	0.38	0.26	0.89	0.7	0.27	0.43	0.54	0.55	0.52	0.28	0.36	0.49
70	0.44	0.55	0.25	0.18	0.36	0.44	0.82	0.19	0.54	0.62	0.41	0.46	0.41	0.41	0.37	0.72	0.45	0.21	0.25	0.5	0.27	0.24	0.41	0.09	0.74	0.93	0.23	0.68	0.45	0.5	0.66	0.61	0.86	0.56	0.48	0.59	0.54	0.38	0.25	0.89	0.7	0.27	0.39	0.54	0.56	0.52	0.3	0.37	0.5
[truncated: 104 more columns]

## Sheet: Supplementary Table 6
Supplementary Table 6 Heritability estimated for PC-Horvath and its CpGs for each age from 31 to 70
Chronological age	PC-Horvath	cg00075967	cg00091693	cg00168942	cg00374717	cg00431549	cg00436603	cg00864867	cg00945507	cg01027739	cg01027805	cg01234063	cg01262913	cg01353448	cg01407797	cg01459453	cg01485645	cg01511567	cg01560871	cg01570885	cg01584473	cg01644850	cg01656216	cg01820374	cg01968178	cg02047577	cg02071305	cg02085507	cg02154074	cg02217159	cg02275294	cg02331561	cg02332492	cg02335441	cg02364642	cg02388150	cg02479575	cg02489552	cg02580606	cg02827112	cg03019000	cg03103192	cg03167275	cg03270204	cg03286783	cg03330058	cg03565323	cg03578041	cg03588357
31	0.76	0.69	0.13	0.3	0.02	0.36	0.5	0.19	0.64	0.09	0	0.04	0.07	0.84	0.26	0.83	0.25	0.45	0.12	0.11	0.31	0.07	0.24	0.59	0.04	0.02	0.27	0.38	0.62	0.27	0.34	0	0.14	0.21	0.25	0.18	0.25	0.8	0	0.06	0.28	0.53	0.24	0.34	0.13	0.47	0.29	0.35	0.3
32	0.76	0.68	0.12	0.29	0.03	0.36	0.53	0.21	0.64	0.09	0	0.04	0.08	0.83	0.28	0.83	0.26	0.46	0.15	0.12	0.33	0.06	0.25	0.58	0.04	0.02	0.26	0.38	0.61	0.27	0.31	0	0.14	0.22	0.25	0.18	0.25	0.79	0	0.08	0.26	0.5	0.21	0.33	0.14	0.48	0.29	0.39	0.28
33	0.77	0.68	0.12	0.29	0.03	0.35	0.55	0.22	0.65	0.1	0	0.04	0.1	0.83	0.29	0.83	0.28	0.48	0.18	0.13	0.34	0.04	0.26	0.57	0.04	0.02	0.26	0.38	0.59	0.26	0.29	0.01	0.14	0.22	0.24	0.17	0.25	0.78	0	0.09	0.25	0.47	0.18	0.32	0.14	0.5	0.3	0.42	0.26
34	0.77	0.67	0.13	0.29	0.03	0.34	0.57	0.23	0.65	0.1	0	0.04	0.11	0.82	0.3	0.83	0.29	0.49	0.21	0.14	0.35	0.03	0.26	0.55	0.04	0.02	0.25	0.38	0.58	0.26	0.28	0.01	0.14	0.23	0.23	0.17	0.25	0.77	0	0.11	0.24	0.44	0.15	0.32	0.15	0.51	0.3	0.44	0.24
35	0.77	0.66	0.13	0.3	0.04	0.33	0.58	0.23	0.65	0.11	0	0.04	0.12	0.82	0.3	0.83	0.31	0.5	0.25	0.15	0.36	0.02	0.26	0.55	0.04	0.02	0.25	0.38	0.57	0.26	0.26	0.02	0.14	0.23	0.22	0.17	0.25	0.77	0	0.12	0.22	0.41	0.13	0.31	0.15	0.52	0.3	0.45	0.22
36	0.77	0.65	0.14	0.3	0.04	0.31	0.58	0.22	0.65	0.11	0	0.04	0.12	0.81	0.3	0.83	0.32	0.52	0.28	0.16	0.37	0.01	0.25	0.54	0.04	0.02	0.25	0.38	0.56	0.26	0.25	0.03	0.13	0.24	0.21	0.16	0.25	0.76	0.01	0.12	0.2	0.39	0.11	0.3	0.16	0.54	0.31	0.47	0.2
37	0.77	0.63	0.14	0.31	0.04	0.3	0.57	0.21	0.65	0.11	0.01	0.04	0.13	0.81	0.29	0.83	0.34	0.53	0.31	0.17	0.37	0.01	0.25	0.53	0.05	0.02	0.26	0.37	0.56	0.26	0.24	0.03	0.13	0.24	0.2	0.16	0.25	0.76	0.02	0.12	0.19	0.37	0.09	0.28	0.16	0.55	0.31	0.47	0.19
38	0.77	0.62	0.14	0.32	0.04	0.28	0.56	0.2	0.64	0.11	0.03	0.04	0.14	0.8	0.28	0.83	0.35	0.54	0.34	0.19	0.38	0	0.24	0.53	0.06	0.02	0.26	0.37	0.55	0.26	0.23	0.04	0.13	0.25	0.19	0.16	0.25	0.76	0.02	0.12	0.17	0.36	0.08	0.27	0.16	0.56	0.32	0.48	0.18
39	0.77	0.61	0.15	0.32	0.05	0.26	0.55	0.19	0.64	0.11	0.05	0.04	0.14	0.8	0.27	0.84	0.37	0.55	0.37	0.2	0.38	0	0.23	0.53	0.06	0.04	0.27	0.37	0.55	0.26	0.22	0.04	0.12	0.25	0.19	0.16	0.25	0.75	0.03	0.12	0.15	0.35	0.07	0.26	0.16	0.58	0.32	0.48	0.17
40	0.77	0.6	0.15	0.33	0.05	0.23	0.54	0.17	0.63	0.11	0.07	0.04	0.14	0.8	0.26	0.84	0.38	0.56	0.39	0.22	0.38	0	0.22	0.52	0.07	0.06	0.28	0.36	0.54	0.27	0.22	0.05	0.12	0.26	0.18	0.16	0.25	0.75	0.04	0.12	0.14	0.35	0.06	0.24	0.15	0.59	0.32	0.48	0.17
41	0.76	0.59	0.15	0.34	0.05	0.21	0.53	0.16	0.63	0.11	0.09	0.04	0.15	0.79	0.25	0.84	0.39	0.57	0.42	0.23	0.39	0.01	0.21	0.52	0.08	0.08	0.29	0.36	0.54	0.28	0.21	0.05	0.12	0.26	0.18	0.16	0.25	0.75	0.04	0.11	0.13	0.34	0.05	0.23	0.15	0.59	0.32	0.48	0.17
42	0.76	0.57	0.16	0.35	0.05	0.19	0.51	0.14	0.63	0.11	0.11	0.04	0.15	0.79	0.24	0.84	0.4	0.58	0.43	0.25	0.39	0.01	0.19	0.52	0.09	0.1	0.3	0.36	0.53	0.29	0.21	0.05	0.13	0.27	0.18	0.17	0.24	0.76	0.05	0.11	0.12	0.34	0.05	0.21	0.15	0.6	0.33	0.47	0.17
43	0.75	0.56	0.16	0.35	0.06	0.16	0.5	0.12	0.62	0.11	0.13	0.04	0.16	0.79	0.23	0.84	0.4	0.59	0.45	0.26	0.4	0.02	0.18	0.52	0.1	0.12	0.31	0.35	0.53	0.29	0.21	0.05	0.13	0.27	0.18	0.17	0.24	0.76	0.06	0.1	0.11	0.35	0.05	0.19	0.14	0.61	0.33	0.47	0.17
44	0.75	0.55	0.16	0.36	0.06	0.14	0.49	0.1	0.62	0.11	0.14	0.04	0.16	0.79	0.22	0.84	0.41	0.59	0.46	0.28	0.41	0.03	0.17	0.52	0.1	0.14	0.32	0.35	0.52	0.3	0.21	0.06	0.14	0.28	0.18	0.17	0.24	0.76	0.06	0.09	0.11	0.35	0.05	0.18	0.14	0.61	0.33	0.47	0.18
45	0.75	0.54	0.16	0.36	0.07	0.12	0.48	0.09	0.62	0.12	0.16	0.04	0.16	0.79	0.21	0.84	0.41	0.59	0.47	0.29	0.41	0.04	0.15	0.52	0.11	0.15	0.33	0.34	0.51	0.31	0.2	0.06	0.15	0.28	0.18	0.17	0.24	0.76	0.07	0.09	0.11	0.36	0.05	0.16	0.14	0.61	0.33	0.46	0.18
46	0.74	0.53	0.17	0.36	0.07	0.1	0.47	0.07	0.62	0.12	0.17	0.04	0.17	0.79	0.21	0.85	0.41	0.59	0.47	0.3	0.42	0.05	0.14	0.52	0.11	0.16	0.34	0.33	0.5	0.32	0.2	0.06	0.16	0.29	0.19	0.18	0.24	0.76	0.08	0.08	0.11	0.36	0.05	0.15	0.14	0.62	0.33	0.45	0.19
47	0.74	0.52	0.17	0.35	0.08	0.08	0.47	0.06	0.61	0.12	0.18	0.04	0.17	0.79	0.2	0.85	0.41	0.59	0.48	0.3	0.43	0.07	0.13	0.52	0.12	0.17	0.35	0.33	0.49	0.32	0.19	0.06	0.17	0.29	0.19	0.18	0.23	0.76	0.1	0.08	0.11	0.37	0.05	0.13	0.14	0.61	0.33	0.45	0.19
48	0.73	0.52	0.17	0.35	0.08	0.07	0.47	0.04	0.61	0.12	0.19	0.04	0.17	0.79	0.2	0.85	0.4	0.58	0.48	0.31	0.44	0.08	0.12	0.52	0.12	0.18	0.37	0.32	0.48	0.33	0.19	0.06	0.19	0.3	0.19	0.18	0.23	0.76	0.11	0.07	0.12	0.38	0.05	0.12	0.14	0.61	0.33	0.44	0.2
49	0.73	0.51	0.18	0.34	0.08	0.06	0.47	0.03	0.61	0.12	0.2	0.04	0.17	0.79	0.19	0.85	0.39	0.58	0.48	0.31	0.45	0.1	0.11	0.52	0.12	0.18	0.38	0.31	0.47	0.33	0.18	0.06	0.2	0.31	0.2	0.18	0.23	0.76	0.12	0.07	0.13	0.38	0.05	0.11	0.14	0.61	0.34	0.43	0.2
50	0.73	0.5	0.18	0.33	0.09	0.05	0.47	0.02	0.61	0.12	0.21	0.04	0.17	0.79	0.19	0.85	0.38	0.57	0.48	0.31	0.45	0.12	0.11	0.52	0.12	0.18	0.39	0.31	0.46	0.34	0.17	0.06	0.22	0.32	0.2	0.18	0.23	0.76	0.13	0.06	0.14	0.39	0.04	0.1	0.15	0.6	0.34	0.42	0.2
51	0.72	0.5	0.18	0.32	0.09	0.05	0.48	0.01	0.6	0.12	0.22	0.04	0.17	0.79	0.19	0.85	0.37	0.55	0.47	0.31	0.46	0.14	0.11	0.52	0.13	0.18	0.39	0.3	0.44	0.34	0.16	0.07	0.23	0.33	0.2	0.18	0.23	0.76	0.14	0.06	0.16	0.39	0.04	0.1	0.15	0.59	0.34	0.4	0.2
52	0.72	0.49	0.19	0.31	0.09	0.04	0.49	0	0.6	0.12	0.24	0.04	0.16	0.78	0.19	0.85	0.36	0.54	0.47	0.31	0.47	0.16	0.11	0.53	0.13	0.18	0.4	0.29	0.43	0.35	0.16	0.07	0.25	0.34	0.21	0.18	0.22	0.75	0.15	0.05	0.18	0.4	0.04	0.1	0.16	0.58	0.35	0.39	0.2
53	0.71	0.48	0.19	0.3	0.09	0.05	0.5	0	0.6	0.12	0.25	0.04	0.16	0.78	0.19	0.85	0.35	0.52	0.47	0.3	0.47	0.18	0.11	0.53	0.13	0.17	0.4	0.28	0.42	0.35	0.15	0.07	0.27	0.35	0.21	0.18	0.22	0.75	0.16	0.05	0.19	0.4	0.03	0.1	0.16	0.57	0.35	0.37	0.19
54	0.71	0.47	0.19	0.29	0.08	0.05	0.51	0	0.59	0.11	0.26	0.04	0.15	0.78	0.19	0.85	0.33	0.5	0.46	0.3	0.47	0.2	0.11	0.53	0.13	0.16	0.4	0.28	0.41	0.36	0.14	0.07	0.28	0.36	0.21	0.18	0.22	0.75	0.17	0.05	0.21	0.4	0.02	0.11	0.17	0.56	0.35	0.35	0.18
55	0.7	0.46	0.18	0.27	0.08	0.06	0.52	0	0.59	0.11	0.27	0.04	0.14	0.77	0.19	0.85	0.32	0.48	0.46	0.29	0.47	0.22	0.12	0.54	0.13	0.14	0.4	0.27	0.4	0.36	0.13	0.08	0.29	0.36	0.21	0.18	0.21	0.74	0.18	0.04	0.23	0.39	0.01	0.12	0.17	0.54	0.36	0.32	0.17
56	0.69	0.44	0.18	0.26	0.07	0.07	0.52	0	0.58	0.11	0.29	0.04	0.13	0.77	0.2	0.85	0.3	0.45	0.46	0.28	0.47	0.24	0.13	0.54	0.13	0.13	0.39	0.26	0.39	0.36	0.13	0.08	0.3	0.37	0.21	0.18	0.21	0.73	0.18	0.04	0.26	0.39	0	0.13	0.17	0.53	0.36	0.3	0.15
57	0.68	0.43	0.17	0.26	0.07	0.09	0.53	0	0.58	0.1	0.3	0.05	0.12	0.76	0.2	0.85	0.29	0.43	0.47	0.27	0.47	0.26	0.13	0.54	0.13	0.11	0.38	0.26	0.38	0.36	0.13	0.08	0.31	0.38	0.21	0.18	0.21	0.72	0.18	0.04	0.28	0.38	0	0.15	0.18	0.52	0.36	0.27	0.14
58	0.67	0.41	0.16	0.25	0.07	0.11	0.53	0	0.57	0.1	0.32	0.06	0.11	0.76	0.21	0.85	0.27	0.4	0.47	0.26	0.47	0.28	0.14	0.54	0.13	0.09	0.37	0.25	0.38	0.36	0.13	0.08	0.31	0.38	0.21	0.18	0.2	0.72	0.18	0.04	0.3	0.38	0	0.17	0.18	0.51	0.36	0.24	0.12
59	0.66	0.39	0.15	0.24	0.06	0.13	0.52	0	0.57	0.1	0.33	0.06	0.11	0.75	0.21	0.84	0.26	0.38	0.47	0.26	0.47	0.3	0.15	0.54	0.12	0.07	0.35	0.24	0.37	0.36	0.13	0.08	0.32	0.38	0.2	0.18	0.19	0.71	0.18	0.03	0.32	0.36	0	0.19	0.18	0.5	0.36	0.21	0.11
60	0.65	0.38	0.13	0.24	0.06	0.15	0.51	0	0.56	0.11	0.34	0.07	0.1	0.74	0.22	0.84	0.25	0.35	0.48	0.25	0.46	0.31	0.15	0.54	0.11	0.06	0.33	0.24	0.36	0.35	0.13	0.09	0.32	0.38	0.2	0.19	0.18	0.7	0.17	0.03	0.33	0.35	0	0.21	0.18	0.49	0.35	0.18	0.1
61	0.63	0.36	0.12	0.23	0.06	0.17	0.5	0	0.55	0.12	0.35	0.07	0.09	0.73	0.23	0.84	0.24	0.33	0.49	0.24	0.46	0.33	0.15	0.54	0.1	0.05	0.3	0.23	0.35	0.34	0.13	0.09	0.32	0.37	0.2	0.19	0.17	0.69	0.16	0.03	0.35	0.34	0	0.23	0.17	0.49	0.34	0.15	0.1
62	0.62	0.34	0.1	0.23	0.06	0.19	0.49	0	0.54	0.13	0.36	0.08	0.08	0.72	0.23	0.83	0.23	0.32	0.5	0.24	0.46	0.34	0.15	0.54	0.09	0.04	0.28	0.22	0.34	0.33	0.14	0.09	0.32	0.36	0.19	0.19	0.16	0.68	0.15	0.03	0.36	0.32	0	0.25	0.16	0.5	0.32	0.13	0.1
63	0.6	0.33	0.08	0.23	0.06	0.21	0.47	0	0.54	0.15	0.37	0.08	0.08	0.7	0.24	0.83	0.23	0.3	0.5	0.24	0.45	0.36	0.14	0.54	0.07	0.03	0.26	0.21	0.32	0.31	0.14	0.09	0.31	0.36	0.19	0.19	0.15	0.67	0.14	0.03	0.37	0.3	0	0.27	0.16	0.5	0.3	0.11	0.11
64	0.58	0.32	0.06	0.23	0.06	0.22	0.45	0	0.53	0.17	0.38	0.09	0.08	0.69	0.25	0.82	0.22	0.29	0.51	0.24	0.45	0.37	0.14	0.54	0.06	0.03	0.24	0.2	0.31	0.28	0.15	0.1	0.31	0.34	0.19	0.2	0.13	0.66	0.13	0.03	0.38	0.28	0	0.28	0.14	0.51	0.27	0.08	0.12
65	0.57	0.31	0.04	0.23	0.07	0.23	0.43	0.03	0.52	0.19	0.38	0.1	0.08	0.68	0.26	0.82	0.22	0.28	0.52	0.24	0.45	0.37	0.12	0.54	0.04	0.03	0.22	0.18	0.28	0.25	0.15	0.1	0.31	0.33	0.18	0.2	0.11	0.66	0.11	0.04	0.38	0.26	0	0.29	0.13	0.53	0.24	0.06	0.14
66	0.55	0.3	0.01	0.23	0.08	0.24	0.42	0.06	0.51	0.22	0.37	0.11	0.08	0.66	0.27	0.81	0.23	0.27	0.53	0.25	0.45	0.38	0.11	0.55	0.03	0.04	0.21	0.17	0.26	0.21	0.15	0.11	0.3	0.31	0.18	0.2	0.09	0.66	0.1	0.04	0.38	0.24	0	0.3	0.12	0.54	0.19	0.04	0.16
67	0.53	0.29	0	0.24	0.08	0.25	0.4	0.1	0.51	0.24	0.37	0.12	0.09	0.65	0.29	0.8	0.23	0.26	0.53	0.25	0.45	0.39	0.1	0.55	0.02	0.05	0.2	0.16	0.23	0.17	0.14	0.12	0.3	0.3	0.18	0.21	0.07	0.66	0.09	0.04	0.38	0.22	0	0.31	0.1	0.56	0.15	0.02	0.17
68	0.52	0.28	0	0.24	0.09	0.25	0.39	0.15	0.5	0.26	0.36	0.13	0.09	0.64	0.3	0.8	0.24	0.25	0.54	0.26	0.45	0.39	0.08	0.55	0.02	0.06	0.2	0.15	0.19	0.12	0.13	0.13	0.29	0.28	0.18	0.21	0.05	0.66	0.08	0.05	0.38	0.19	0	0.31	0.08	0.57	0.1	0.01	0.19
69	0.5	0.28	0	0.25	0.1	0.24	0.38	0.19	0.5	0.28	0.34	0.13	0.09	0.62	0.31	0.79	0.26	0.24	0.55	0.27	0.44	0.4	0.07	0.56	0.01	0.06	0.19	0.13	0.15	0.06	0.12	0.15	0.28	0.26	0.18	0.22	0.03	0.67	0.07	0.05	0.37	0.16	0	0.31	0.07	0.59	0.05	0	0.2
70	0.49	0.27	0	0.25	0.11	0.23	0.37	0.24	0.5	0.29	0.33	0.14	0.1	0.61	0.33	0.78	0.27	0.22	0.56	0.28	0.43	0.4	0.06	0.56	0.01	0.07	0.2	0.12	0.11	0.03	0.1	0.16	0.27	0.24	0.18	0.22	0	0.69	0.06	0.06	0.36	0.13	0	0.32	0.05	0.6	0.01	0	0.21
[truncated: 277 more columns]

## Sheet: Supplementary Table 7
Supplementary Table 7 Heritability estimated for PC-Hannum and its CpGs for each age from 31 to 70
Chronological age	PC-Hannum	cg00481951	cg00486113	cg00748589	cg01528542	cg02046143	cg02085953	cg02867102	cg03032497	cg03399905	cg03473532	cg03607117	cg04400972	cg04416734	cg04474832	cg04875128	cg04940570	cg05442902	cg06419846	cg06493994	cg06639320	cg06685111	cg06874016	cg07082267	cg07547549	cg07553761	cg07583137	cg07955995	cg08097417	cg08234504	cg08415592	cg08540945	cg09809672	cg10501210	cg11067179	cg13001142	cg14556683	cg14692377	cg16054275	cg16419235	cg16867657	cg19283806	cg19722847	cg19935065	cg20052760	cg20426994	cg20822990	cg21296230	cg22016779
31	0.77	0.46	0.08	0.45	0.42	0.57	0.57	0.49	0.54	0.18	0.61	0.25	0.32	0.35	0.21	0.48	0.02	0.55	0	0.04	0.67	0.11	0.29	0.43	0.01	0.5	0.69	0.12	0.44	0.38	0.48	0.31	0.73	0.62	0.14	0.54	0.47	0.31	0.36	0.2	0.73	0.6	0.6	0.51	0.42	0.3	0.15	0.19	0.52
32	0.77	0.45	0.09	0.44	0.41	0.55	0.56	0.49	0.54	0.18	0.59	0.23	0.36	0.35	0.25	0.48	0.03	0.54	0.01	0.06	0.64	0.13	0.28	0.44	0.02	0.48	0.68	0.12	0.45	0.38	0.46	0.29	0.73	0.61	0.15	0.54	0.45	0.31	0.39	0.2	0.72	0.59	0.59	0.51	0.4	0.28	0.17	0.18	0.53
33	0.77	0.45	0.1	0.42	0.4	0.53	0.55	0.49	0.53	0.18	0.58	0.21	0.39	0.35	0.28	0.48	0.04	0.53	0.04	0.07	0.62	0.14	0.28	0.44	0.04	0.46	0.68	0.12	0.46	0.39	0.45	0.28	0.73	0.61	0.16	0.53	0.43	0.31	0.41	0.19	0.71	0.59	0.58	0.52	0.39	0.25	0.18	0.18	0.53
34	0.77	0.44	0.11	0.42	0.4	0.51	0.55	0.5	0.52	0.18	0.57	0.19	0.42	0.35	0.31	0.48	0.05	0.53	0.06	0.09	0.59	0.16	0.27	0.45	0.06	0.44	0.67	0.13	0.46	0.39	0.45	0.27	0.74	0.61	0.16	0.52	0.42	0.32	0.43	0.19	0.7	0.59	0.57	0.52	0.37	0.24	0.2	0.17	0.53
35	0.77	0.44	0.12	0.42	0.39	0.5	0.54	0.5	0.51	0.18	0.55	0.17	0.45	0.36	0.33	0.48	0.06	0.53	0.09	0.11	0.57	0.18	0.27	0.46	0.09	0.43	0.66	0.13	0.47	0.4	0.45	0.27	0.74	0.61	0.17	0.51	0.4	0.32	0.45	0.18	0.69	0.59	0.56	0.52	0.36	0.23	0.23	0.17	0.53
36	0.77	0.44	0.13	0.42	0.39	0.49	0.54	0.51	0.5	0.18	0.54	0.16	0.46	0.37	0.35	0.47	0.07	0.53	0.11	0.13	0.55	0.2	0.27	0.47	0.12	0.42	0.65	0.12	0.46	0.4	0.45	0.27	0.75	0.62	0.17	0.51	0.38	0.33	0.47	0.18	0.68	0.59	0.55	0.52	0.35	0.22	0.25	0.18	0.52
37	0.77	0.44	0.15	0.42	0.4	0.48	0.53	0.51	0.48	0.18	0.53	0.14	0.48	0.38	0.37	0.47	0.08	0.54	0.13	0.14	0.53	0.21	0.28	0.48	0.14	0.41	0.65	0.12	0.46	0.41	0.45	0.28	0.75	0.62	0.18	0.5	0.36	0.34	0.49	0.18	0.67	0.59	0.54	0.53	0.34	0.22	0.27	0.18	0.51
38	0.77	0.44	0.16	0.42	0.4	0.47	0.53	0.52	0.47	0.18	0.52	0.13	0.49	0.4	0.37	0.46	0.09	0.54	0.16	0.16	0.52	0.23	0.28	0.5	0.17	0.41	0.64	0.12	0.45	0.42	0.46	0.28	0.76	0.63	0.18	0.5	0.34	0.35	0.51	0.17	0.65	0.59	0.53	0.53	0.33	0.23	0.29	0.18	0.51
39	0.77	0.44	0.17	0.42	0.4	0.47	0.53	0.53	0.45	0.17	0.51	0.12	0.49	0.42	0.38	0.46	0.1	0.55	0.17	0.17	0.51	0.25	0.29	0.51	0.2	0.41	0.63	0.11	0.45	0.42	0.47	0.29	0.77	0.63	0.17	0.5	0.32	0.35	0.52	0.17	0.64	0.59	0.53	0.53	0.33	0.23	0.3	0.19	0.5
40	0.76	0.44	0.19	0.43	0.41	0.47	0.53	0.54	0.43	0.17	0.5	0.12	0.49	0.43	0.38	0.45	0.11	0.55	0.19	0.19	0.5	0.26	0.29	0.52	0.22	0.41	0.63	0.11	0.44	0.43	0.48	0.3	0.77	0.64	0.17	0.5	0.3	0.36	0.53	0.17	0.64	0.59	0.52	0.53	0.32	0.24	0.31	0.19	0.49
41	0.76	0.44	0.2	0.43	0.41	0.47	0.53	0.55	0.42	0.16	0.49	0.12	0.48	0.45	0.37	0.45	0.12	0.55	0.21	0.2	0.49	0.28	0.3	0.53	0.24	0.42	0.62	0.11	0.43	0.44	0.49	0.31	0.78	0.64	0.17	0.5	0.28	0.36	0.53	0.17	0.63	0.6	0.52	0.54	0.32	0.26	0.32	0.19	0.48
42	0.76	0.43	0.21	0.44	0.41	0.48	0.53	0.56	0.4	0.16	0.49	0.12	0.47	0.47	0.37	0.44	0.13	0.56	0.22	0.21	0.49	0.29	0.31	0.53	0.26	0.42	0.62	0.11	0.42	0.44	0.5	0.32	0.78	0.64	0.17	0.5	0.26	0.37	0.54	0.17	0.62	0.6	0.51	0.54	0.32	0.27	0.32	0.2	0.48
43	0.75	0.43	0.23	0.44	0.42	0.48	0.53	0.56	0.39	0.16	0.49	0.12	0.46	0.48	0.36	0.44	0.14	0.56	0.23	0.22	0.48	0.3	0.32	0.54	0.27	0.42	0.61	0.11	0.41	0.45	0.52	0.33	0.79	0.64	0.17	0.51	0.24	0.38	0.54	0.17	0.62	0.6	0.51	0.54	0.32	0.29	0.32	0.2	0.47
44	0.75	0.43	0.24	0.44	0.42	0.49	0.53	0.57	0.37	0.15	0.48	0.12	0.44	0.49	0.35	0.44	0.14	0.56	0.24	0.22	0.48	0.31	0.33	0.54	0.28	0.43	0.61	0.11	0.4	0.45	0.53	0.34	0.79	0.64	0.17	0.51	0.23	0.38	0.55	0.17	0.61	0.59	0.51	0.55	0.32	0.31	0.32	0.2	0.47
45	0.74	0.42	0.26	0.44	0.42	0.5	0.53	0.57	0.36	0.16	0.48	0.13	0.43	0.5	0.35	0.44	0.15	0.56	0.25	0.23	0.48	0.32	0.35	0.54	0.29	0.43	0.6	0.12	0.4	0.46	0.54	0.35	0.79	0.64	0.17	0.51	0.22	0.39	0.55	0.18	0.61	0.59	0.5	0.55	0.32	0.33	0.31	0.2	0.47
46	0.74	0.42	0.27	0.45	0.43	0.51	0.53	0.57	0.35	0.16	0.48	0.14	0.41	0.5	0.34	0.44	0.15	0.57	0.25	0.23	0.48	0.33	0.36	0.54	0.3	0.44	0.6	0.14	0.39	0.46	0.55	0.36	0.79	0.64	0.17	0.52	0.21	0.39	0.55	0.18	0.61	0.58	0.5	0.55	0.33	0.35	0.31	0.2	0.47
47	0.74	0.41	0.28	0.45	0.43	0.52	0.53	0.58	0.34	0.16	0.47	0.15	0.38	0.51	0.33	0.44	0.15	0.57	0.26	0.23	0.48	0.33	0.38	0.54	0.3	0.44	0.6	0.15	0.39	0.47	0.55	0.36	0.79	0.64	0.17	0.52	0.2	0.4	0.55	0.19	0.6	0.57	0.49	0.56	0.33	0.37	0.3	0.19	0.47
48	0.74	0.41	0.29	0.45	0.44	0.53	0.53	0.58	0.34	0.17	0.47	0.16	0.36	0.51	0.33	0.44	0.15	0.57	0.26	0.23	0.48	0.33	0.39	0.55	0.3	0.45	0.59	0.18	0.4	0.47	0.56	0.37	0.79	0.64	0.17	0.52	0.2	0.4	0.55	0.2	0.6	0.55	0.48	0.56	0.33	0.38	0.29	0.19	0.47
49	0.74	0.4	0.3	0.45	0.44	0.54	0.53	0.58	0.33	0.18	0.47	0.17	0.34	0.51	0.33	0.45	0.16	0.57	0.26	0.23	0.48	0.33	0.41	0.55	0.3	0.45	0.59	0.2	0.4	0.47	0.57	0.37	0.8	0.64	0.18	0.53	0.2	0.4	0.55	0.2	0.6	0.53	0.48	0.56	0.33	0.4	0.28	0.18	0.47
50	0.73	0.4	0.31	0.45	0.44	0.55	0.53	0.57	0.32	0.2	0.47	0.18	0.31	0.51	0.33	0.46	0.16	0.57	0.25	0.23	0.48	0.33	0.43	0.55	0.3	0.45	0.59	0.23	0.41	0.47	0.57	0.37	0.8	0.64	0.18	0.53	0.21	0.4	0.55	0.21	0.6	0.5	0.47	0.56	0.33	0.41	0.27	0.17	0.47
51	0.73	0.39	0.32	0.45	0.45	0.56	0.54	0.57	0.31	0.21	0.46	0.19	0.29	0.5	0.33	0.47	0.16	0.57	0.25	0.22	0.48	0.32	0.44	0.55	0.3	0.45	0.58	0.26	0.43	0.48	0.58	0.38	0.8	0.64	0.19	0.54	0.22	0.4	0.55	0.22	0.59	0.47	0.46	0.56	0.33	0.42	0.26	0.16	0.47
52	0.73	0.39	0.33	0.45	0.45	0.58	0.54	0.57	0.3	0.23	0.46	0.2	0.27	0.5	0.33	0.48	0.16	0.56	0.24	0.22	0.49	0.31	0.46	0.55	0.3	0.45	0.58	0.29	0.44	0.48	0.58	0.38	0.8	0.64	0.2	0.55	0.23	0.4	0.55	0.22	0.58	0.43	0.45	0.56	0.33	0.42	0.26	0.15	0.47
53	0.73	0.39	0.34	0.45	0.46	0.59	0.54	0.57	0.28	0.24	0.45	0.21	0.25	0.49	0.34	0.49	0.16	0.56	0.23	0.22	0.49	0.3	0.47	0.55	0.29	0.45	0.57	0.32	0.45	0.48	0.58	0.38	0.8	0.65	0.21	0.55	0.25	0.4	0.55	0.23	0.58	0.4	0.44	0.55	0.33	0.43	0.25	0.13	0.48
54	0.73	0.38	0.35	0.45	0.47	0.6	0.54	0.56	0.26	0.26	0.44	0.21	0.23	0.49	0.34	0.5	0.16	0.56	0.22	0.21	0.49	0.29	0.48	0.55	0.29	0.44	0.57	0.34	0.47	0.49	0.58	0.37	0.79	0.65	0.22	0.56	0.26	0.39	0.55	0.23	0.57	0.35	0.44	0.55	0.33	0.43	0.24	0.12	0.48
55	0.73	0.38	0.36	0.45	0.47	0.6	0.53	0.55	0.24	0.27	0.43	0.21	0.22	0.48	0.35	0.51	0.16	0.55	0.21	0.21	0.49	0.28	0.49	0.55	0.28	0.44	0.56	0.36	0.48	0.49	0.58	0.37	0.79	0.66	0.22	0.56	0.28	0.38	0.55	0.23	0.56	0.31	0.43	0.55	0.33	0.43	0.24	0.1	0.48
56	0.73	0.38	0.37	0.45	0.48	0.61	0.53	0.54	0.22	0.28	0.42	0.21	0.2	0.48	0.36	0.52	0.16	0.55	0.19	0.21	0.49	0.26	0.5	0.55	0.28	0.43	0.55	0.38	0.49	0.5	0.57	0.37	0.79	0.66	0.23	0.57	0.3	0.37	0.55	0.24	0.55	0.27	0.42	0.54	0.33	0.42	0.23	0.08	0.49
57	0.72	0.38	0.39	0.44	0.49	0.62	0.53	0.53	0.2	0.28	0.41	0.21	0.19	0.47	0.37	0.53	0.16	0.54	0.18	0.2	0.49	0.25	0.5	0.55	0.27	0.42	0.54	0.39	0.5	0.5	0.57	0.36	0.79	0.67	0.24	0.57	0.32	0.36	0.55	0.23	0.54	0.24	0.42	0.53	0.33	0.42	0.23	0.07	0.5
58	0.72	0.38	0.4	0.44	0.49	0.63	0.52	0.52	0.17	0.28	0.39	0.21	0.19	0.47	0.38	0.54	0.16	0.53	0.16	0.2	0.49	0.24	0.51	0.55	0.27	0.41	0.53	0.4	0.51	0.5	0.57	0.35	0.79	0.68	0.24	0.57	0.33	0.34	0.56	0.23	0.53	0.21	0.41	0.52	0.33	0.41	0.23	0.05	0.5
59	0.71	0.38	0.41	0.43	0.5	0.63	0.52	0.51	0.15	0.28	0.38	0.2	0.19	0.46	0.4	0.54	0.16	0.53	0.15	0.2	0.49	0.23	0.51	0.55	0.26	0.4	0.52	0.41	0.52	0.51	0.56	0.34	0.78	0.68	0.24	0.58	0.35	0.33	0.56	0.23	0.52	0.18	0.41	0.52	0.33	0.4	0.23	0.03	0.51
60	0.7	0.38	0.42	0.42	0.51	0.64	0.51	0.49	0.12	0.27	0.36	0.2	0.19	0.46	0.41	0.55	0.16	0.52	0.13	0.2	0.49	0.22	0.51	0.55	0.26	0.4	0.52	0.41	0.52	0.51	0.56	0.33	0.78	0.69	0.24	0.58	0.37	0.31	0.57	0.22	0.51	0.16	0.41	0.51	0.34	0.39	0.24	0.01	0.52
61	0.69	0.39	0.42	0.41	0.51	0.64	0.5	0.47	0.1	0.26	0.34	0.19	0.19	0.46	0.43	0.55	0.16	0.51	0.11	0.2	0.48	0.22	0.5	0.55	0.25	0.39	0.51	0.41	0.52	0.52	0.56	0.32	0.78	0.7	0.24	0.58	0.39	0.3	0.58	0.21	0.51	0.15	0.41	0.5	0.34	0.38	0.24	0	0.52
62	0.68	0.39	0.43	0.4	0.52	0.65	0.49	0.45	0.08	0.25	0.31	0.19	0.2	0.45	0.44	0.54	0.16	0.51	0.1	0.21	0.48	0.22	0.5	0.55	0.25	0.38	0.51	0.41	0.52	0.52	0.56	0.3	0.77	0.7	0.23	0.58	0.4	0.28	0.58	0.2	0.51	0.15	0.41	0.5	0.35	0.37	0.25	0	0.53
63	0.66	0.4	0.44	0.38	0.52	0.65	0.48	0.43	0.06	0.24	0.29	0.19	0.2	0.45	0.45	0.53	0.17	0.5	0.08	0.21	0.48	0.23	0.49	0.55	0.24	0.37	0.51	0.41	0.52	0.53	0.56	0.27	0.77	0.7	0.22	0.57	0.42	0.27	0.59	0.19	0.5	0.15	0.42	0.49	0.35	0.36	0.26	0	0.54
64	0.65	0.41	0.44	0.37	0.53	0.65	0.48	0.4	0.05	0.23	0.26	0.19	0.22	0.45	0.47	0.52	0.17	0.5	0.06	0.22	0.48	0.24	0.48	0.55	0.24	0.37	0.51	0.41	0.52	0.53	0.56	0.25	0.76	0.7	0.21	0.57	0.43	0.25	0.59	0.17	0.5	0.15	0.42	0.48	0.36	0.35	0.27	0	0.54
65	0.63	0.42	0.44	0.35	0.53	0.65	0.47	0.38	0.04	0.23	0.24	0.19	0.23	0.44	0.48	0.51	0.18	0.49	0.05	0.23	0.49	0.25	0.47	0.55	0.24	0.37	0.52	0.41	0.52	0.54	0.57	0.22	0.76	0.7	0.19	0.56	0.44	0.24	0.59	0.16	0.51	0.16	0.42	0.48	0.36	0.34	0.28	0	0.55
66	0.62	0.43	0.44	0.33	0.53	0.65	0.47	0.37	0.04	0.22	0.21	0.19	0.24	0.43	0.48	0.5	0.19	0.48	0.04	0.24	0.49	0.27	0.46	0.55	0.24	0.37	0.52	0.4	0.52	0.54	0.58	0.19	0.75	0.7	0.18	0.55	0.46	0.24	0.59	0.15	0.51	0.18	0.43	0.48	0.36	0.33	0.29	0	0.55
67	0.61	0.45	0.44	0.31	0.53	0.64	0.47	0.35	0.04	0.22	0.18	0.19	0.26	0.42	0.48	0.48	0.2	0.48	0.03	0.26	0.5	0.29	0.45	0.54	0.24	0.37	0.53	0.4	0.52	0.55	0.59	0.16	0.74	0.7	0.16	0.54	0.47	0.23	0.59	0.13	0.52	0.21	0.43	0.47	0.36	0.32	0.29	0	0.56
68	0.6	0.46	0.45	0.28	0.53	0.64	0.48	0.35	0.04	0.23	0.16	0.2	0.27	0.41	0.48	0.46	0.21	0.47	0.03	0.27	0.51	0.3	0.44	0.54	0.25	0.38	0.53	0.4	0.52	0.56	0.6	0.13	0.73	0.7	0.14	0.53	0.48	0.23	0.6	0.12	0.53	0.24	0.43	0.47	0.36	0.31	0.3	0	0.56
69	0.59	0.48	0.45	0.26	0.53	0.64	0.49	0.35	0.04	0.24	0.13	0.2	0.28	0.39	0.48	0.44	0.23	0.46	0.03	0.28	0.53	0.33	0.43	0.54	0.25	0.39	0.53	0.4	0.52	0.57	0.61	0.1	0.72	0.7	0.13	0.52	0.49	0.23	0.6	0.11	0.54	0.27	0.43	0.46	0.36	0.31	0.3	0	0.57
70	0.58	0.49	0.45	0.23	0.52	0.64	0.5	0.36	0.05	0.26	0.11	0.21	0.29	0.38	0.47	0.43	0.25	0.46	0.04	0.29	0.54	0.35	0.43	0.54	0.26	0.4	0.54	0.4	0.52	0.57	0.63	0.08	0.71	0.7	0.11	0.5	0.51	0.23	0.6	0.09	0.54	0.31	0.43	0.46	0.35	0.3	0.29	0	0.58
[truncated: 12 more columns]

## Sheet: Supplementary Table 8
Supplementary Table 8 Heritability estimated for PC-PhenoAge and its CpGs for each age from 31 to 70
Chronological age	PC-PhenoAge	cg00079056	cg00083937	cg00113951	cg00168942	cg00194146	cg00230271	cg00261781	cg00297600	cg00335286	cg00338702	cg00350702	cg00410898	cg00412772	cg00412805	cg00462994	cg00503840	cg00515905	cg00582628	cg00687674	cg00744433	cg00845900	cg00862290	cg00943950	cg00955230	cg01056568	cg01114088	cg01128603	cg01131735	cg01137065	cg01211097	cg01221637	cg01252496	cg01254459	cg01261503	cg01335367	cg01400401	cg01441777	cg01450842	cg01459453	cg01511567	cg01519742	cg01623187	cg01626227	cg01651821	cg01918706	cg01930621	cg01946401	cg02016419
31	0.71	0.29	0.73	0	0.3	0.45	0.17	0.15	0.4	0.46	0.65	0.12	0.37	0.69	0.27	0.49	0	0	0	0.38	0.17	0	0.8	0.14	0.13	0.48	0.77	0.27	0	0.01	0.49	0.22	0.42	0.01	0.03	0.07	0.28	0.57	0.28	0.83	0.45	0.04	0.03	0.53	0.16	0.69	0.01	0.62	0.65
32	0.71	0.27	0.74	0	0.29	0.44	0.17	0.18	0.4	0.46	0.64	0.13	0.37	0.69	0.27	0.47	0	0	0.01	0.37	0.18	0	0.8	0.12	0.11	0.51	0.76	0.27	0	0.01	0.48	0.23	0.41	0.01	0.04	0.07	0.27	0.56	0.26	0.83	0.46	0.03	0.02	0.52	0.16	0.67	0.01	0.61	0.63
33	0.7	0.26	0.74	0	0.29	0.43	0.17	0.2	0.39	0.47	0.63	0.14	0.37	0.68	0.26	0.45	0	0	0.02	0.36	0.19	0	0.8	0.11	0.09	0.53	0.75	0.27	0	0.01	0.48	0.23	0.4	0.01	0.06	0.08	0.26	0.55	0.24	0.83	0.48	0.02	0.02	0.52	0.16	0.66	0.01	0.61	0.62
34	0.7	0.24	0.75	0	0.29	0.43	0.16	0.22	0.39	0.47	0.62	0.15	0.37	0.68	0.25	0.43	0	0.02	0.04	0.35	0.2	0	0.79	0.09	0.08	0.54	0.74	0.26	0.01	0.01	0.47	0.23	0.4	0.01	0.07	0.09	0.26	0.55	0.22	0.83	0.49	0.02	0.02	0.51	0.15	0.63	0.01	0.6	0.61
35	0.7	0.22	0.75	0	0.3	0.42	0.16	0.24	0.38	0.47	0.6	0.15	0.37	0.67	0.24	0.42	0	0.03	0.05	0.33	0.21	0	0.79	0.07	0.06	0.56	0.73	0.26	0.02	0.01	0.47	0.23	0.4	0.01	0.08	0.1	0.26	0.54	0.2	0.83	0.5	0.02	0.03	0.51	0.15	0.61	0.01	0.6	0.6
36	0.7	0.21	0.75	0	0.3	0.41	0.16	0.25	0.38	0.47	0.59	0.15	0.38	0.67	0.23	0.4	0	0.05	0.06	0.32	0.22	0	0.78	0.06	0.05	0.56	0.71	0.25	0.03	0.01	0.47	0.23	0.4	0.01	0.09	0.12	0.26	0.53	0.18	0.83	0.52	0.02	0.04	0.51	0.14	0.58	0.01	0.6	0.59
37	0.7	0.19	0.76	0	0.31	0.41	0.15	0.26	0.37	0.46	0.59	0.16	0.38	0.66	0.22	0.38	0	0.07	0.07	0.31	0.23	0	0.78	0.04	0.05	0.57	0.7	0.25	0.04	0.01	0.46	0.23	0.41	0.01	0.1	0.14	0.27	0.53	0.17	0.83	0.53	0.02	0.05	0.51	0.14	0.55	0.01	0.6	0.58
38	0.7	0.18	0.76	0	0.32	0.4	0.15	0.27	0.37	0.46	0.58	0.16	0.38	0.66	0.21	0.37	0.01	0.08	0.08	0.3	0.24	0	0.77	0.03	0.04	0.57	0.68	0.24	0.04	0.01	0.46	0.23	0.42	0.01	0.11	0.16	0.28	0.52	0.15	0.83	0.54	0.02	0.06	0.51	0.13	0.52	0.02	0.59	0.57
39	0.7	0.17	0.76	0	0.32	0.4	0.14	0.28	0.36	0.45	0.57	0.16	0.38	0.66	0.21	0.35	0.02	0.1	0.09	0.29	0.24	0	0.76	0.01	0.04	0.57	0.67	0.23	0.04	0.01	0.46	0.22	0.44	0.01	0.11	0.17	0.29	0.51	0.14	0.84	0.55	0.02	0.07	0.51	0.13	0.49	0.04	0.59	0.56
40	0.69	0.16	0.76	0	0.33	0.4	0.14	0.28	0.36	0.44	0.57	0.17	0.38	0.66	0.2	0.34	0.03	0.12	0.1	0.28	0.24	0	0.76	0	0.05	0.57	0.65	0.22	0.04	0.01	0.46	0.22	0.45	0.01	0.12	0.19	0.3	0.51	0.13	0.84	0.56	0.02	0.08	0.51	0.12	0.45	0.06	0.58	0.55
41	0.69	0.16	0.76	0	0.34	0.39	0.13	0.28	0.36	0.44	0.57	0.18	0.38	0.66	0.2	0.33	0.04	0.14	0.11	0.28	0.24	0	0.75	0	0.05	0.57	0.63	0.21	0.04	0.01	0.46	0.22	0.46	0.01	0.12	0.2	0.32	0.5	0.12	0.84	0.57	0.02	0.09	0.51	0.11	0.42	0.08	0.58	0.54
42	0.69	0.15	0.76	0	0.35	0.39	0.12	0.29	0.36	0.43	0.57	0.18	0.38	0.66	0.19	0.32	0.04	0.15	0.12	0.27	0.24	0	0.74	0	0.06	0.56	0.62	0.2	0.03	0.01	0.46	0.21	0.48	0.01	0.13	0.21	0.33	0.5	0.11	0.84	0.58	0.02	0.1	0.51	0.11	0.39	0.1	0.57	0.53
43	0.69	0.15	0.76	0	0.35	0.39	0.11	0.29	0.36	0.42	0.57	0.19	0.38	0.66	0.19	0.31	0.04	0.17	0.13	0.27	0.24	0	0.73	0	0.07	0.56	0.6	0.19	0.03	0.01	0.46	0.21	0.49	0.01	0.13	0.21	0.34	0.5	0.11	0.84	0.59	0.02	0.11	0.51	0.1	0.35	0.12	0.55	0.52
44	0.68	0.15	0.76	0	0.36	0.38	0.1	0.29	0.36	0.42	0.57	0.2	0.37	0.66	0.19	0.3	0.04	0.19	0.14	0.27	0.24	0	0.73	0	0.08	0.55	0.59	0.18	0.02	0.01	0.46	0.2	0.5	0.01	0.14	0.21	0.35	0.5	0.11	0.84	0.59	0.02	0.11	0.51	0.1	0.33	0.14	0.54	0.51
45	0.68	0.16	0.76	0	0.36	0.38	0.09	0.29	0.36	0.42	0.57	0.2	0.37	0.66	0.19	0.29	0.04	0.21	0.15	0.27	0.23	0	0.72	0	0.09	0.55	0.58	0.17	0.02	0.01	0.46	0.2	0.51	0.01	0.14	0.21	0.36	0.5	0.11	0.84	0.59	0.02	0.12	0.5	0.1	0.3	0.16	0.53	0.51
46	0.68	0.16	0.76	0	0.36	0.38	0.08	0.29	0.36	0.41	0.57	0.2	0.36	0.66	0.19	0.29	0.04	0.23	0.16	0.28	0.23	0	0.72	0	0.1	0.54	0.58	0.16	0.01	0.01	0.46	0.19	0.52	0.01	0.15	0.21	0.36	0.49	0.1	0.85	0.59	0.02	0.13	0.5	0.1	0.28	0.18	0.51	0.5
47	0.67	0.17	0.76	0.02	0.35	0.37	0.06	0.29	0.36	0.41	0.57	0.21	0.36	0.66	0.19	0.29	0.04	0.24	0.17	0.28	0.23	0	0.72	0	0.11	0.53	0.58	0.15	0	0.01	0.46	0.18	0.52	0.01	0.16	0.2	0.37	0.49	0.1	0.85	0.59	0.02	0.13	0.49	0.1	0.26	0.2	0.49	0.49
48	0.67	0.17	0.75	0.03	0.35	0.36	0.05	0.29	0.35	0.41	0.57	0.21	0.35	0.66	0.19	0.28	0.05	0.26	0.18	0.29	0.22	0	0.71	0	0.12	0.52	0.58	0.14	0	0.01	0.46	0.18	0.53	0.01	0.16	0.19	0.37	0.49	0.1	0.85	0.58	0.02	0.14	0.49	0.1	0.24	0.21	0.47	0.48
49	0.67	0.18	0.75	0.04	0.34	0.35	0.03	0.28	0.35	0.4	0.57	0.21	0.35	0.66	0.19	0.28	0.05	0.28	0.19	0.3	0.22	0	0.71	0	0.12	0.5	0.58	0.13	0	0.01	0.46	0.17	0.53	0.01	0.17	0.18	0.36	0.49	0.1	0.85	0.58	0.03	0.14	0.48	0.1	0.23	0.23	0.45	0.48
50	0.66	0.19	0.75	0.06	0.33	0.34	0.01	0.28	0.35	0.4	0.56	0.21	0.34	0.66	0.19	0.28	0.05	0.29	0.2	0.31	0.22	0.01	0.71	0	0.13	0.49	0.58	0.12	0	0.01	0.45	0.16	0.53	0.01	0.18	0.17	0.36	0.49	0.1	0.85	0.57	0.05	0.15	0.47	0.1	0.22	0.24	0.43	0.47
51	0.65	0.2	0.75	0.07	0.32	0.33	0	0.27	0.35	0.4	0.56	0.2	0.34	0.66	0.2	0.28	0.06	0.3	0.21	0.32	0.21	0.01	0.71	0	0.14	0.47	0.59	0.11	0	0.01	0.45	0.15	0.53	0.01	0.18	0.16	0.35	0.49	0.09	0.85	0.55	0.06	0.15	0.46	0.1	0.22	0.25	0.41	0.46
52	0.64	0.2	0.74	0.09	0.31	0.32	0	0.27	0.35	0.4	0.56	0.19	0.33	0.66	0.2	0.27	0.07	0.32	0.22	0.34	0.21	0.02	0.71	0	0.14	0.44	0.59	0.1	0	0.01	0.44	0.15	0.53	0.01	0.19	0.15	0.34	0.49	0.09	0.85	0.54	0.07	0.15	0.45	0.1	0.21	0.26	0.39	0.46
53	0.64	0.21	0.74	0.1	0.3	0.31	0	0.26	0.34	0.39	0.55	0.19	0.33	0.66	0.2	0.27	0.08	0.33	0.23	0.36	0.21	0.03	0.71	0	0.15	0.42	0.59	0.1	0	0.01	0.43	0.14	0.53	0.01	0.2	0.15	0.32	0.48	0.09	0.85	0.52	0.09	0.15	0.44	0.1	0.21	0.26	0.37	0.45
54	0.62	0.22	0.74	0.11	0.29	0.29	0	0.25	0.34	0.39	0.55	0.18	0.32	0.66	0.2	0.27	0.09	0.34	0.23	0.38	0.2	0.03	0.72	0	0.15	0.39	0.6	0.09	0	0.01	0.42	0.13	0.53	0.01	0.2	0.15	0.31	0.47	0.08	0.85	0.5	0.1	0.15	0.43	0.1	0.2	0.27	0.35	0.44
55	0.61	0.23	0.74	0.13	0.27	0.28	0	0.24	0.35	0.39	0.54	0.17	0.32	0.66	0.2	0.27	0.1	0.34	0.24	0.4	0.2	0.04	0.72	0	0.16	0.36	0.6	0.09	0	0.01	0.41	0.13	0.53	0.01	0.21	0.15	0.29	0.46	0.08	0.85	0.48	0.1	0.15	0.42	0.1	0.2	0.27	0.33	0.44
56	0.6	0.23	0.73	0.14	0.26	0.27	0	0.23	0.35	0.38	0.54	0.16	0.32	0.67	0.21	0.27	0.12	0.34	0.24	0.42	0.19	0.06	0.72	0	0.17	0.33	0.6	0.1	0	0.01	0.4	0.12	0.52	0.01	0.21	0.15	0.27	0.45	0.08	0.85	0.45	0.11	0.14	0.41	0.1	0.2	0.27	0.32	0.43
57	0.59	0.24	0.73	0.14	0.26	0.25	0	0.22	0.36	0.38	0.53	0.15	0.31	0.67	0.21	0.26	0.14	0.35	0.24	0.44	0.19	0.07	0.72	0	0.17	0.3	0.59	0.1	0	0.01	0.39	0.12	0.52	0.01	0.22	0.16	0.25	0.44	0.08	0.85	0.43	0.11	0.14	0.39	0.09	0.2	0.26	0.31	0.43
58	0.57	0.24	0.73	0.15	0.25	0.24	0	0.21	0.37	0.37	0.53	0.14	0.31	0.68	0.21	0.26	0.15	0.34	0.24	0.46	0.18	0.09	0.72	0	0.18	0.28	0.59	0.11	0.01	0.01	0.38	0.11	0.52	0.01	0.22	0.17	0.23	0.42	0.08	0.85	0.4	0.11	0.13	0.38	0.09	0.21	0.26	0.3	0.42
59	0.56	0.24	0.73	0.15	0.24	0.23	0	0.2	0.38	0.36	0.53	0.14	0.31	0.68	0.22	0.25	0.17	0.34	0.24	0.47	0.18	0.11	0.73	0	0.19	0.25	0.58	0.12	0.02	0.01	0.37	0.11	0.51	0.01	0.22	0.18	0.21	0.41	0.08	0.84	0.38	0.1	0.13	0.36	0.09	0.22	0.25	0.3	0.41
60	0.54	0.25	0.73	0.15	0.24	0.22	0	0.19	0.4	0.34	0.53	0.14	0.31	0.68	0.22	0.25	0.19	0.34	0.24	0.48	0.18	0.13	0.73	0	0.2	0.24	0.57	0.13	0.03	0.01	0.37	0.1	0.51	0.01	0.22	0.19	0.19	0.39	0.08	0.84	0.35	0.09	0.12	0.34	0.09	0.22	0.25	0.3	0.41
61	0.53	0.25	0.73	0.15	0.23	0.21	0	0.18	0.42	0.33	0.53	0.14	0.31	0.69	0.23	0.25	0.21	0.33	0.23	0.49	0.18	0.15	0.73	0	0.21	0.22	0.56	0.14	0.05	0.01	0.36	0.1	0.5	0.01	0.22	0.21	0.17	0.37	0.08	0.84	0.33	0.08	0.12	0.32	0.09	0.24	0.24	0.3	0.41
62	0.51	0.25	0.73	0.15	0.23	0.2	0	0.17	0.44	0.31	0.54	0.14	0.31	0.69	0.23	0.24	0.23	0.33	0.23	0.49	0.19	0.17	0.73	0	0.22	0.22	0.55	0.15	0.06	0.01	0.36	0.09	0.5	0.01	0.23	0.23	0.16	0.35	0.09	0.83	0.32	0.07	0.12	0.31	0.09	0.25	0.23	0.31	0.4
63	0.5	0.25	0.73	0.15	0.23	0.2	0	0.17	0.46	0.29	0.54	0.15	0.31	0.69	0.24	0.23	0.24	0.32	0.22	0.49	0.19	0.19	0.73	0	0.23	0.21	0.54	0.17	0.07	0.01	0.36	0.08	0.49	0.01	0.23	0.25	0.15	0.33	0.09	0.83	0.3	0.06	0.12	0.29	0.09	0.26	0.22	0.32	0.4
64	0.49	0.26	0.73	0.15	0.23	0.19	0	0.17	0.49	0.27	0.55	0.17	0.31	0.69	0.25	0.23	0.25	0.32	0.22	0.48	0.2	0.2	0.73	0	0.24	0.21	0.53	0.18	0.08	0.01	0.37	0.06	0.49	0.01	0.23	0.27	0.14	0.31	0.1	0.82	0.29	0.05	0.12	0.27	0.09	0.28	0.22	0.33	0.4
65	0.48	0.26	0.73	0.14	0.23	0.19	0	0.17	0.51	0.25	0.55	0.19	0.31	0.69	0.25	0.22	0.27	0.32	0.22	0.47	0.21	0.22	0.73	0	0.24	0.21	0.51	0.19	0.09	0.01	0.37	0.04	0.48	0.01	0.22	0.29	0.13	0.29	0.12	0.82	0.28	0.03	0.12	0.25	0.09	0.29	0.21	0.34	0.4
66	0.47	0.27	0.74	0.14	0.23	0.19	0	0.17	0.53	0.22	0.56	0.21	0.31	0.69	0.25	0.22	0.27	0.32	0.22	0.45	0.22	0.23	0.73	0.01	0.25	0.21	0.49	0.2	0.1	0.01	0.37	0.02	0.48	0.01	0.22	0.31	0.13	0.27	0.13	0.81	0.27	0.02	0.12	0.24	0.09	0.31	0.2	0.36	0.4
67	0.46	0.27	0.74	0.15	0.24	0.18	0	0.17	0.55	0.2	0.56	0.24	0.3	0.68	0.25	0.21	0.28	0.32	0.23	0.43	0.23	0.24	0.73	0.04	0.24	0.21	0.47	0.21	0.11	0.01	0.37	0	0.48	0.01	0.22	0.33	0.12	0.24	0.15	0.8	0.26	0.02	0.13	0.23	0.09	0.32	0.2	0.37	0.4
68	0.46	0.28	0.75	0.15	0.24	0.18	0	0.18	0.57	0.17	0.57	0.26	0.3	0.67	0.25	0.21	0.29	0.33	0.24	0.4	0.25	0.24	0.73	0.06	0.24	0.21	0.44	0.21	0.12	0.01	0.37	0	0.47	0.01	0.21	0.34	0.12	0.22	0.17	0.8	0.25	0.02	0.13	0.22	0.09	0.34	0.19	0.38	0.41
69	0.45	0.29	0.76	0.17	0.25	0.18	0	0.19	0.59	0.15	0.57	0.29	0.3	0.66	0.24	0.21	0.29	0.33	0.25	0.37	0.26	0.24	0.72	0.09	0.23	0.2	0.42	0.22	0.12	0.01	0.36	0	0.47	0.01	0.21	0.36	0.12	0.2	0.19	0.79	0.24	0.02	0.14	0.21	0.09	0.35	0.19	0.39	0.41
70	0.45	0.29	0.77	0.18	0.25	0.17	0	0.2	0.6	0.13	0.57	0.31	0.29	0.65	0.23	0.2	0.3	0.34	0.27	0.34	0.27	0.24	0.72	0.12	0.21	0.2	0.38	0.22	0.13	0.01	0.35	0	0.47	0.02	0.2	0.37	0.12	0.18	0.22	0.78	0.22	0.02	0.14	0.21	0.08	0.36	0.19	0.4	0.42
[truncated: 451 more columns]

## Sheet: Supplementary Table 9
Supplementary Table 9 Dynamic Time Warping (DTW) results of alignment among trajectories of genetic variation of DunedinPACE and its CpGs
	DunedinPACE	cg00112187	cg00151250	cg00513564	cg00532802	cg00574958	cg00668559	cg00782811	cg00835193	cg01055871	cg01101459	cg01360413	cg01554316	cg01936220	cg02004723	cg02079413	cg02229095	cg02300147	cg02307277	cg02571857	cg02650017	cg02949067	cg02997983	cg03604011	cg03810769	cg03868770	cg04051458	cg04105250	cg04305539	cg04600984	cg04624885	cg04927537	cg05068951	cg05085844	cg05239308	cg05304729	cg05487507	cg05492170	cg05671350	cg05991820	cg06230206	cg06458557	cg06500161	cg06570125	cg06797880	cg06961233	cg07019072	cg07123481	cg07244253
DunedinPACE	0	8.42503	6.51598	9.01182	22.7251	5.17255	9.93943	7.72574	2.23685	2.91161	6.91969	9.44757	16.2535	7.51612	17.7513	2.67821	11.9134	5.37817	20.2865	13.928	6.03198	8.99101	2.30594	14.5084	7.84504	17.0208	37.431	2.68807	2.96733	1.994	3.54731	4.26881	8.94659	0.495957	3.92526	5.45002	0.785735	11.4446	5.86273	11.8993	5.40024	10.5672	1.59468	2.22935	3.8522	2.28723	5.18009	5.2378	11.7637
cg00112187	8.42503	0	3.90097	6.53969	7.47719	1.59362	26.6458	8.2494	2.68814	6.49805	1.4756	4.05921	2.70514	1.69669	3.86856	18.0226	2.8324	5.37731	6.38607	6.24085	2.20019	5.82152	4.94625	5.64773	25.0212	34.2639	23.4739	11.0111	4.33959	4.22092	20.2516	19.7054	25.8491	11.5862	6.89419	4.15926	10.8809	2.9225	4.97758	27.7889	21.7742	4.35038	8.46269	5.27319	4.0196	8.69254	7.53106	1.27552	3.57236
cg00151250	6.51598	3.90097	0	0.558484	10.1974	3.50604	24.5259	2.84901	3.51839	10.1415	1.78524	1.18889	5.65208	2.70126	5.02548	16.5231	4.44979	0.824929	3.9019	2.56641	1.566	0.703498	3.70765	3.27819	22.4497	31.2568	13.7676	12.0029	4.29544	1.55117	17.2446	16.6984	23.672	9.09318	10.119	4.21669	8.50497	3.57318	0.476914	26.8274	18.7717	1.17604	8.24008	5.17258	5.64417	7.11988	0.966076	1.61824	9.95574
cg00513564	9.01182	6.53969	0.558484	0	13.2285	6.20662	26.8343	2.77777	5.89701	12.8161	3.90633	1.18814	9.26382	5.46803	7.04961	18.8315	6.93776	0.888315	4.18042	2.99657	2.35939	0.649154	6.27122	3.84047	24.7582	33.5653	12.7514	14.5922	6.55216	2.67543	19.553	19.0068	25.9804	11.3808	12.6234	6.72686	10.9009	5.16876	0.538837	29.1358	21.0801	1.3594	10.3522	7.35516	8.13949	9.31323	0.867378	3.63518	13.6994
cg00532802	22.7251	7.47719	10.1974	13.2285	0	10.1905	36.2879	18.3189	15.1611	18.6896	7.15907	10.6425	2.58809	9.13078	2.53211	26.4196	3.15445	15.0521	4.49788	6.83911	9.12299	12.7837	17.093	4.6997	33.3907	43.4064	19.6582	22.9036	17.1652	15.9849	31.838	33.6548	34.5616	25.4507	17.3426	13.876	24.8981	4.84765	12.6835	39.8196	34.8895	10.2881	20.3207	18.5636	15.7985	20.205	16.4778	9.45105	7.40439
cg00574958	5.17255	1.59362	3.50604	6.20662	10.1905	0	23.8855	5.82179	0.659441	5.2435	2.33775	5.78161	5.20999	0.896609	6.83976	16.0333	3.83907	2.97156	10.0548	5.66408	0.955525	4.34981	2.012	5.69103	21.96	30.767	27.3003	8.68387	1.47759	2.4719	16.7548	16.2086	23.1822	8.10572	5.28262	1.3459	7.54244	3.55386	3.62078	25.8227	18.2819	3.72358	5.53212	2.22795	1.52648	5.25093	5.37614	1.78674	4.09491
cg00668559	9.93943	26.6458	24.5259	26.8343	36.2879	23.8855	0	21.8815	18.9927	14.856	25.5609	27.6884	30.4235	24.6123	34.7795	7.14894	28.2007	20.7008	38.5521	30.4321	24.6498	27.0337	15.925	31.3368	1.16359	6.75557	55.4948	11.9298	18.0991	15.9797	3.77452	1.74183	0.753524	9.36313	16.8513	18.0202	7.37994	26.9964	22.9531	1.27095	1.75252	29.1956	13.401	16.7731	19.7634	14.5861	20.1553	23.4599	21.673
cg00782811	7.72574	8.2494	2.84901	2.77777	18.3189	5.82179	21.8815	0	4.81109	7.4536	5.12789	3.70886	13.7025	6.43826	12.9403	12.9188	9.51886	2.84327	12.5499	7.60874	4.72301	3.86762	5.28872	8.9724	19.4586	28.8778	16.1317	7.96191	4.82599	4.62741	15.3212	14.775	20.5406	8.33886	6.79393	5.04469	8.82954	8.56402	3.16944	23.3724	16.8246	6.461	6.30885	5.12182	5.8228	5.77617	3.35876	4.46078	10.2967
cg00835193	2.23685	2.68814	3.51839	5.89701	15.1611	0.659441	18.9927	4.81109	0	2.80601	2.64558	5.55053	9.30672	1.82109	10.7417	10.9899	5.20258	2.65644	13.0583	7.06844	1.45787	4.37418	0.369075	7.51469	16.9166	25.7237	30.1635	5.04777	0.229079	1.09012	11.7114	11.1652	18.1388	3.68433	3.12679	1.32596	3.38256	4.99271	3.26905	21.2943	13.2386	4.60369	2.78996	0.402436	0.710127	1.74888	4.39751	1.68784	6.3011
cg01055871	2.91161	6.49805	10.1415	12.8161	18.6896	5.2435	14.856	7.4536	2.80601	0	8.75715	12.9352	12.2145	7.10663	15.9575	6.57015	11.3066	5.7078	19.9127	13.8114	6.95964	10.4576	2.71257	14.725	13.5505	22.3826	38.3241	1.24437	2.17942	4.15378	8.37222	7.82604	14.3416	2.03449	0.665053	3.22419	2.88769	10.6321	9.5298	16.0714	9.89883	11.0768	0.748636	1.53611	2.07975	0.987375	8.68995	7.41108	5.91113
cg01101459	6.91969	1.4756	1.78524	3.90633	7.15907	2.33775	25.5609	5.12789	2.64558	8.75715	0	3.17665	2.83913	1.59134	2.67251	17.5581	2.94632	2.24262	4.7807	4.48316	1.04028	2.88502	3.57131	4.43949	23.4848	32.2918	21.8823	11.2322	3.41201	1.69046	18.2796	17.7334	24.707	9.73084	8.52992	3.08664	9.18207	2.79875	2.17345	27.8624	19.8067	2.46623	7.74516	4.33807	4.41734	6.94627	3.82575	0.568082	7.63262
cg01360413	9.44757	4.05921	1.18889	1.18814	10.6425	5.78161	27.6884	3.70886	5.55053	12.9352	3.17665	0	6.44946	4.81961	5.68991	19.6642	5.7715	1.21113	3.07092	3.22556	1.5181	1.25059	6.43406	3.26832	25.6183	34.4437	17.0618	14.5514	6.1613	2.24127	20.4314	19.8852	26.8312	12.0376	12.2138	6.14535	11.5832	3.95757	1.07294	29.9591	21.9583	1.22015	10.3261	7.11226	7.74247	9.32195	1.92798	2.6956	13.2993
cg01554316	16.2535	2.70514	5.65208	9.26382	2.58809	5.20999	30.4235	13.7025	9.30672	12.2145	2.83913	6.44946	0	5.57172	1.83276	20.4792	2.99748	10.2837	4.11122	5.62385	4.74434	9.38362	11.3527	5.30964	27.4778	37.5326	21.2422	17.0943	11.6559	9.64454	26.0316	27.7991	28.6595	19.6658	11.2114	8.27449	18.9883	2.71542	7.94036	33.6364	29.3235	7.39363	13.7246	12.7736	10.3492	14.4427	11.6033	4.05527	2.97857
cg01936220	7.51612	1.69669	2.70126	5.46803	9.13078	0.896609	24.6123	6.43826	1.82109	7.10663	1.59134	4.81961	5.57172	0	6.40257	16.1874	2.10966	3.80491	8.72457	4.07439	1.43532	3.74774	3.735	4.1799	22.3615	31.4481	25.5877	10.2495	2.94271	3.7764	17.9937	18.1	23.5636	9.94399	5.96951	1.89998	9.51073	1.84652	3.58656	27.3265	19.8472	2.83285	6.63258	3.78072	2.93189	6.40437	6.0624	1.46741	5.55308
cg02004723	17.7513	3.86856	5.02548	7.04961	2.53211	6.83976	34.7795	12.9403	10.7417	15.9575	2.67251	5.68991	1.83276	6.40257	0	25.5674	1.49291	9.57848	2.69007	4.45214	4.52857	7.50428	12.8656	2.90386	32.1812	41.7781	18.1927	20.5295	13.3374	9.90858	29.2396	29.5232	33.3542	21.4039	15.5166	11.5653	20.6975	2.61478	6.81881	37.1751	31.4627	6.08925	16.9152	14.8196	12.9254	17.7362	9.76222	4.47411	7.99274
cg02079413	2.67821	18.0226	16.5231	18.8315	26.4196	16.0333	7.14894	12.9188	10.9899	6.57015	17.5581	19.6642	20.4792	16.1874	25.5674	0	19.5119	12.6562	30.5036	21.755	16.6909	19.1379	7.76018	22.7028	5.02957	14.5719	47.1153	3.12662	10.0651	8.07126	2.012	4.00257	5.9742	2.22842	7.18418	8.77885	1.2797	18.1669	14.8635	9.17708	4.36858	20.5277	5.88774	8.97765	11.5453	6.64048	12.3021	15.4571	11.8562
cg02229095	11.9134	2.8324	4.44979	6.93776	3.15445	3.83907	28.2007	9.51886	5.20258	11.3066	2.94632	5.7715	2.99748	2.10966	1.49291	19.5119	0	6.44887	4.46354	2.8539	3.35397	5.25082	7.53396	2.17563	25.8331	35.0852	20.436	14.4699	6.61979	6.90747	22.0411	22.6511	27.0376	14.4562	10.0144	4.95036	13.8835	0.781718	5.69712	31.3453	24.1201	3.15132	11.0899	7.75946	6.49173	10.4076	8.72832	3.39285	5.98379
cg02300147	5.37817	5.37731	0.824929	0.888315	15.0521	2.97156	20.7008	2.84327	2.65644	5.7078	2.24262	1.21113	10.2837	3.80491	9.57848	12.6562	6.44887	0	8.58383	4.5215	1.73323	0.946386	3.11145	5.66378	19.0331	27.8401	19.9531	6.57188	2.71839	2.04587	13.8279	13.2817	20.1237	6.2026	5.19923	2.99512	6.64438	5.53735	0.814064	22.4244	15.355	3.09337	4.2482	3.01102	3.29805	3.89099	1.0286	1.89944	8.35584
cg02307277	20.2865	6.38607	3.9019	4.18042	4.49788	10.0548	38.5521	12.5499	13.0583	19.9127	4.7807	3.07092	4.11122	8.72457	2.69007	30.5036	4.46354	8.58383	0	3.22172	4.98393	5.36599	15.4928	2.39302	36.5952	45.588	12.5135	23.8707	15.5513	10.1224	31.9464	31.8159	37.8015	23.6776	19.5807	14.4322	23.01	3.70831	5.36018	40.6602	33.6867	4.2075	20.4988	16.9691	15.5807	20.3721	7.91486	6.02962	13.2362
cg02571857	13.928	6.24085	2.56641	2.99657	6.83911	5.66408	30.4321	7.60874	7.06844	13.8114	4.48316	3.22556	5.62385	4.07439	4.45214	21.755	2.8539	4.5215	3.22172	0	3.74086	2.42525	9.62832	0.779452	28.0665	37.3149	14.0274	17.2361	8.69802	7.60842	24.2271	24.7681	29.2657	16.5812	12.6473	7.0757	15.9977	1.91117	3.47567	33.4738	26.2818	1.00946	13.119	9.83826	8.71495	12.6041	5.46599	4.82311	8.20433
cg02650017	6.03198	2.20019	1.566	2.35939	9.12299	0.955525	24.6498	4.72301	1.45787	6.95964	1.04028	1.5181	4.74434	1.43532	4.52857	16.6909	3.35397	1.73323	4.98393	3.74086	0	1.91184	2.7186	3.71263	22.6176	31.4247	21.149	10.016	2.28688	2.24958	17.4124	16.8662	23.8398	8.78856	6.69023	2.002	8.33732	3.0483	1.76823	26.8419	18.9395	1.78575	6.29754	3.1024	2.68307	5.95851	3.2032	0.917809	5.25404
cg02949067	8.99101	5.82152	0.703498	0.649154	12.7837	4.34981	27.0337	3.86762	4.37418	10.4576	2.88502	1.25059	9.38362	3.74774	7.50428	19.1379	5.25082	0.946386	5.36599	2.42525	1.91184	0	6.02215	3.34019	25.0646	33.8717	15.846	13.282	5.24369	3.44788	19.8594	19.3132	26.2868	11.204	9.63043	5.05812	11.0419	4.11976	0.834717	29.1474	21.3865	1.27891	8.53586	5.89142	5.87014	8.38617	1.49815	2.77817	11.128
cg02997983	2.30594	4.94625	3.70765	6.27122	17.093	2.012	15.925	5.28872	0.369075	2.71257	3.57131	6.43406	11.3527	3.735	12.8656	7.76018	7.53396	3.11145	15.4928	9.62832	2.7186	6.02215	0	10.0949	13.8833	22.873	32.6829	3.60315	0.97139	1.10425	9.19361	8.98295	15.0728	2.95652	2.94604	1.87161	3.16111	7.1205	3.33649	18.1491	10.8992	7.20199	2.16225	0.711366	1.95865	1.1221	4.58296	2.28636	7.55765
cg03604011	14.5084	5.64773	3.27819	3.84047	4.6997	5.69103	31.3368	8.9724	7.51469	14.725	4.43949	3.26832	5.30964	4.1799	2.90386	22.7028	2.17563	5.66378	2.39302	0.779452	3.71263	3.34019	10.0949	0	28.9958	38.2141	14.1998	18.1361	9.29961	7.86447	25.0798	25.5638	30.1976	17.3814	13.5933	7.74731	16.7877	1.70996	4.2249	34.345	27.0923	1.4415	13.9909	10.5459	9.30383	13.4563	6.61462	4.85288	8.54316
cg03810769	7.84504	25.0212	22.4497	24.7582	33.3907	21.96	1.16359	19.4586	16.9166	13.5505	23.4848	25.6183	27.4778	22.3615	32.1812	5.02957	25.8331	19.0331	36.5952	28.0665	22.6176	25.0646	13.8833	28.9958	0	6.12976	53.2618	10.0207	16.3001	14.0455	2.37918	1.49388	0.907098	7.46506	14.1828	15.4201	4.80032	24.5608	20.8452	3.11753	1.23764	26.8667	11.6795	14.9043	17.8372	12.7046	18.0794	21.3837	18.8014
cg03868770	17.0208	34.2639	31.2568	33.5653	43.4064	30.767	6.75557	28.8778	25.7237	22.3826	32.2918	34.4437	37.5326	31.4481	41.7781	14.5719	35.0852	27.8401	45.588	37.3149	31.4247	33.8717	22.873	38.2141	6.12976	0	62.3168	19.6331	25.1132	22.8526	10.9142	8.12014	7.49142	16.3677	24.0685	25.0412	14.3668	33.9062	29.7087	2.40743	6.98956	36.0902	20.4866	23.7114	26.9472	21.6375	26.8865	30.1908	28.7851
cg04051458	37.431	23.4739	13.7676	12.7514	19.6582	27.3003	55.4948	16.1317	30.1635	38.3241	21.8823	17.0618	21.2422	25.5877	18.1927	47.1153	20.436	19.9531	12.5135	14.0274	21.149	15.846	32.6829	14.1998	53.2618	62.3168	0	41.5697	32.5325	26.8802	48.7948	48.8433	54.4653	40.6913	37.3122	31.2408	40.0448	19.7676	16.7456	58.1782	50.6125	16.1663	37.4912	33.9507	32.8772	37.205	18.8636	23.2695	32.0945
cg04105250	2.68807	11.0111	12.0029	14.5922	22.9036	8.68387	11.9298	7.96191	5.04777	1.24437	11.2322	14.5514	17.0943	10.2495	20.5295	3.12662	14.4699	6.57188	23.8707	17.2361	10.016	13.282	3.60315	18.1361	10.0207	19.6331	41.5697	0	3.56623	4.90647	5.62089	5.21793	10.8865	1.35835	1.83366	4.52584	2.05769	13.8181	11.0075	13.0159	7.13396	15.0928	1.02732	2.50127	4.34064	1.32752	9.7188	9.59558	8.62312
cg04305539	2.96733	4.33959	4.29544	6.55216	17.1652	1.47759	18.0991	4.82599	0.229079	2.17942	3.41201	6.1613	11.6559	2.94271	13.3374	10.0651	6.61979	2.71839	15.5513	8.69802	2.28688	5.24369	0.97139	9.29961	16.3001	25.1132	32.5325	3.56623	0	1.76388	11.1009	10.5548	17.3985	3.47872	1.83665	1.07673	3.9865	6.07081	4.04301	19.9904	12.6281	6.47561	1.83173	0.175129	0.642779	0.972344	4.98616	2.35883	6.01264
cg04600984	1.994	4.22092	1.55117	2.67543	15.9849	2.4719	15.9797	4.62741	1.09012	4.15378	1.69046	2.24127	9.64454	3.7764	9.90858	8.07126	6.90747	2.04587	10.1224	7.60842	2.24958	3.44788	1.10425	7.86447	14.0455	22.8526	26.8802	4.90647	1.76388	0	8.84035	8.38156	15.2523	2.84442	4.69915	3.43189	2.91598	6.68574	1.41332	18.0576	10.3675	4.6598	2.85784	1.64899	2.9786	2.37782	2.01504	1.16319	10.1645
cg04624885	3.54731	20.2516	17.2446	19.553	31.838	16.7548	3.77452	15.3212	11.7114	8.37222	18.2796	20.4314	26.0316	17.9937	29.2396	2.012	22.0411	13.8279	31.9464	24.2271	17.4124	19.8594	9.19361	25.0798	2.37918	10.9142	48.7948	5.62089	11.1009	8.84035	0	0.647731	3.38086	2.60756	10.7845	12.567	2.56348	21.0374	15.7793	5.3764	1.14821	22.5052	6.47431	9.69916	12.9959	7.88516	12.8742	16.1786	17.2763
cg04927537	4.26881	19.7054	16.6984	19.0068	33.6548	16.2086	1.74183	14.775	11.1652	7.82604	17.7334	19.8852	27.7991	18.1	29.5232	4.00257	22.6511	13.2817	31.8159	24.7681	16.8662	19.3132	8.98295	25.5638	1.49388	8.12014	48.8433	5.21793	10.5548	8.38156	0.647731	0	2.14815	3.14918	10.2384	13.0142	4.40213	21.8529	15.3204	3.26798	0.318847	21.9591	6.04438	9.15298	12.4498	7.62163	12.4821	15.6324	19.7653
cg05068951	8.94659	25.8491	23.672	25.9804	34.5616	23.1822	0.753524	20.5406	18.1388	14.3416	24.707	26.8312	28.6595	23.5636	33.3542	5.9742	27.0376	20.1237	37.8015	29.2657	23.8398	26.2868	15.0728	30.1976	0.907098	7.49142	54.4653	10.8865	17.3985	15.2523	3.38086	2.14815	0	8.65853	15.1512	16.5755	5.98045	25.7583	22.0558	2.18747	2.04664	28.0014	12.9017	16.1265	18.9505	13.9052	19.3016	22.6059	19.9792
cg05085844	0.495957	11.5862	9.09318	11.3808	25.4507	8.10572	9.36313	8.33886	3.68433	2.03449	9.73084	12.0376	19.6658	9.94399	21.4039	2.22842	14.4562	6.2026	23.6776	16.5812	8.78856	11.204	2.95652	17.3814	7.46506	16.3677	40.6913	1.35835	3.47872	2.84442	2.60756	3.14918	8.65853	0	3.15023	5.93525	0.968047	13.6459	8.05483	11.1865	4.2836	13.8398	0.998495	2.32959	4.79418	1.81726	6.55494	7.80698	11.7354
cg05239308	3.92526	6.89419	10.119	12.6234	17.3426	5.28262	16.8513	6.79393	3.12679	0.665053	8.52992	12.2138	11.2114	5.96951	15.5166	7.18418	10.0144	5.19923	19.5807	12.6473	6.69023	9.63043	2.94604	13.5933	14.1828	24.0685	37.3122	1.83366	1.83665	4.69915	10.7845	10.2384	15.1512	3.15023	0	2.01891	4.08145	9.16872	9.34105	17.7943	12.2719	10.7791	0.697872	1.3915	1.76193	0.86551	8.91669	7.30112	4.37639
cg05304729	5.45002	4.15926	4.21669	6.72686	13.876	1.3459	18.0202	5.04469	1.32596	3.22419	3.08664	6.14535	8.27449	1.89998	11.5653	8.77885	4.95036	2.99512	14.4322	7.0757	2.002	5.05812	1.87161	7.74731	15.4201	25.0412	31.2408	4.52584	1.07673	3.43189	12.567	13.0142	16.5755	5.93525	2.01891	0	6.40505	4.21402	4.45112	20.7011	14.6175	5.88182	2.46659	1.38946	0.955081	1.89677	6.40374	2.46452	2.1289
cg05487507	0.785735	10.8809	8.50497	10.9009	24.8981	7.54244	7.37994	8.82954	3.38256	2.88769	9.18207	11.5832	18.9883	9.51073	20.6975	1.2797	13.8835	6.64438	23.01	15.9977	8.33732	11.0419	3.16111	16.7877	4.80032	14.3668	40.0448	2.05769	3.9865	2.91598	2.56348	4.40213	5.98045	0.968047	4.08145	6.40505	0	13.1926	7.55598	9.85411	5.18131	13.1333	1.65278	3.04811	5.16805	2.65046	6.32381	7.31148	11.6969
cg05492170	11.4446	2.9225	3.57318	5.16876	4.84765	3.55386	26.9964	8.56402	4.99271	10.6321	2.79875	3.95757	2.71542	1.84652	2.61478	18.1669	0.781718	5.53735	3.70831	1.91117	3.0483	4.11976	7.1205	1.70996	24.5608	33.9062	19.7676	13.8181	6.07081	6.68574	21.0374	21.8529	25.7583	13.6459	9.16872	4.21402	13.1926	0	4.80851	30.265	23.2084	2.31392	10.1502	7.06029	5.85141	9.38747	7.8678	3.1262	4.92307
cg05671350	5.86273	4.97758	0.476914	0.538837	12.6835	3.62078	22.9531	3.16944	3.26905	9.5298	2.17345	1.07294	7.94036	3.58656	6.81881	14.8635	5.69712	0.814064	5.36018	3.47567	1.76823	0.834717	3.33649	4.2249	20.8452	29.7087	16.7456	11.0075	4.04301	1.41332	15.7793	15.3204	22.0558	8.05483	9.34105	4.45112	7.55598	4.80851	0	25.2889	17.3504	1.66789	7.35356	4.66415	5.42509	6.30508	0.713417	1.87093	10.8365
cg05991820	11.8993	27.7889	26.8274	29.1358	39.8196	25.8227	1.27095	23.3724	21.2943	16.0714	27.8624	29.9591	33.6364	27.3265	37.1751	9.17708	31.3453	22.4244	40.6602	33.4738	26.8419	29.1474	18.1491	34.345	3.11753	2.40743	58.1782	13.0159	19.9904	18.0576	5.3764	3.26798	2.18747	11.1865	17.7943	20.7011	9.85411	30.265	25.2889	0	3.31784	31.016	15.0619	18.6719	21.3008	16.5783	22.457	25.7614	25.9671
cg06230206	5.40024	21.7742	18.7717	21.0801	34.8895	18.2819	1.75252	16.8246	13.2386	9.89883	19.8067	21.9583	29.3235	19.8472	31.4627	4.36858	24.1201	15.355	33.6867	26.2818	18.9395	21.3865	10.8992	27.0923	1.23764	6.98956	50.6125	7.13396	12.6281	10.3675	1.14821	0.318847	2.04664	4.2836	12.2719	14.6175	5.18131	23.2084	17.3504	3.31784	0	24.0116	8.00144	11.2263	14.5158	9.55825	14.4013	17.7057	20.2316
cg06458557	10.5672	4.35038	1.17604	1.3594	10.2881	3.72358	29.1956	6.461	4.60369	11.0768	2.46623	1.22015	7.39363	2.83285	6.08925	20.5277	3.15132	3.09337	4.2075	1.00946	1.78575	1.27891	7.20199	1.4415	26.8667	36.0902	16.1663	15.0928	6.47561	4.6598	22.5052	21.9591	28.0014	13.8398	10.7791	5.88182	13.1333	2.31392	1.66789	31.016	24.0116	0	10.5396	7.38986	6.56314	10.9462	3.19476	2.55923	8.18033
cg06500161	1.59468	8.46269	8.24008	10.3522	20.3207	5.53212	13.401	6.30885	2.78996	0.748636	7.74516	10.3261	13.7246	6.63258	16.9152	5.88774	11.0899	4.2482	20.4988	13.119	6.29754	8.53586	2.16225	13.9909	11.6795	20.4866	37.4912	1.02732	1.83173	2.85784	6.47431	6.04438	12.9017	0.998495	0.697872	2.46659	1.65278	10.1502	7.35356	15.0619	8.00144	10.5396	0	1.29934	2.32018	0.999859	6.92836	6.36014	6.45724
cg06570125	2.22935	5.27319	5.17258	7.35516	18.5636	2.22795	16.7731	5.12182	0.402436	1.53611	4.33807	7.11226	12.7736	3.78072	14.8196	8.97765	7.75946	3.01102	16.9691	9.83826	3.1024	5.89142	0.711366	10.5459	14.9043	23.7114	33.9507	2.50127	0.175129	1.64899	9.69916	9.15298	16.1265	2.32959	1.3915	1.38946	3.04811	7.06029	4.66415	18.6719	11.2263	7.38986	1.29934	0	0.575047	0.464493	5.23138	3.18749	6.02644
cg06797880	3.8522	4.0196	5.64417	8.13949	15.7985	1.52648	19.7634	5.8228	0.710127	2.07975	4.41734	7.74247	10.3492	2.93189	12.9254	11.5453	6.49173	3.29805	15.5807	8.71495	2.68307	5.87014	1.95865	9.30383	17.8372	26.9472	32.8772	4.34064	0.642779	2.9786	12.9959	12.4498	18.9505	4.79418	1.76193	0.955081	5.16805	5.85141	5.42509	21.3008	14.5158	6.56314	2.32018	0.575047	0	2.14977	6.27746	3.39674	5.28035
cg06961233	2.28723	8.69254	7.11988	9.31323	20.205	5.25093	14.5861	5.77617	1.74888	0.987375	6.94627	9.32195	14.4427	6.40437	17.7362	6.64048	10.4076	3.89099	20.3721	12.6041	5.95851	8.38617	1.1221	13.4563	12.7046	21.6375	37.205	1.32752	0.972344	2.37782	7.88516	7.62163	13.9052	1.81726	0.86551	1.89677	2.65046	9.38747	6.30508	16.5783	9.55825	10.9462	0.999859	0.464493	2.14977	0	6.39621	5.30434	5.95279
cg07019072	5.18009	7.53106	0.966076	0.867378	16.4778	5.37614	20.1553	3.35876	4.39751	8.68995	3.82575	1.92798	11.6033	6.0624	9.76222	12.3021	8.72832	1.0286	7.91486	5.46599	3.2032	1.49815	4.58296	6.61462	18.0794	26.8865	18.8636	9.7188	4.98616	2.01504	12.8742	12.4821	19.3016	6.55494	8.91669	6.40374	6.32381	7.8678	0.713417	22.457	14.4013	3.19476	6.92836	5.23138	6.27746	6.39621	0	3.38713	13.0481
cg07123481	5.2378	1.27552	1.61824	3.63518	9.45105	1.78674	23.4599	4.46078	1.68784	7.41108	0.568082	2.6956	4.05527	1.46741	4.47411	15.4571	3.39285	1.89944	6.02962	4.82311	0.917809	2.77817	2.28636	4.85288	21.3837	30.1908	23.2695	9.59558	2.35883	1.16319	16.1786	15.6324	22.6059	7.80698	7.30112	2.46452	7.31148	3.1262	1.87093	25.7614	17.7057	2.55923	6.36014	3.18749	3.39674	5.30434	3.38713	0	7.82392
cg07244253	11.7637	3.57236	9.95574	13.6994	7.40439	4.09491	21.673	10.2967	6.3011	5.91113	7.63262	13.2993	2.97857	5.55308	7.99274	11.8562	5.98379	8.35584	13.2362	8.20433	5.25404	11.128	7.55765	8.54316	18.8014	28.7851	32.0945	8.62312	6.01264	10.1645	17.2763	19.7653	19.9792	11.7354	4.37639	2.1289	11.6969	4.92307	10.8365	25.9671	20.2316	8.18033	6.45724	6.02644	5.28035	5.95279	13.0481	7.82392	0
cg07471256	19.9016	7.00408	8.24114	11.8567	0.563132	7.98551	34.8799	16.2459	12.197	16.8861	6.36285	10.1448	2.73638	6.53176	1.96617	25.8672	2.64397	13.1622	5.32639	6.02885	7.36281	10.9879	14.3729	4.20366	32.6343	42.1333	20.0719	20.6597	14.0947	13.7699	29.5493	30.6457	33.8128	22.4236	15.8662	11.7713	21.9028	4.12638	10.7098	37.8754	31.8659	8.19549	18.6396	15.463	13.0857	17.8935	14.8591	8.1308	6.83006
cg07589381	1.69524	4.16136	2.0771	3.45289	16.7296	2.72808	13.1924	4.34673	1.8472	4.17236	1.70595	2.73582	9.70029	3.9831	9.9264	7.26092	7.86519	2.07434	10.5821	8.39474	2.14512	3.73996	1.92115	8.99529	11.1163	19.9233	27.7488	4.33966	2.18779	0.87178	6.4356	6.08278	12.3385	2.52978	4.39347	3.07793	2.75769	6.94343	2.086	15.4939	7.93832	5.18385	2.47708	2.21866	2.91593	2.86401	2.71427	1.38963	8.86738
cg08011245	4.77056	11.2968	5.26625	5.23427	23.4762	8.82122	11.757	4.15594	6.53771	7.51331	7.82901	6.92489	17.1152	11.1273	16.1021	7.70078	14.8632	5.58064	16.4936	13.2384	7.88197	7.48238	6.40207	14.3133	9.94068	18.5979	20.8626	6.91609	7.41386	4.45454	6.27449	6.14203	11.013	5.08715	8.9759	9.99754	5.65635	14.2925	5.00812	13.7973	7.27935	10.3029	6.00215	6.65959	8.90931	7.12861	3.64875	6.79258	16.4453
cg08790676	4.06794	8.3194	12.7124	14.9593	14.7433	9.50849	11.811	8.73163	7.17824	2.84539	13.3555	15.5472	9.0382	10.8271	15.6826	2.37078	12.6251	8.14519	20.9036	14.9805	11.6863	14.366	4.24434	15.8515	9.10475	18.8973	40.8123	1.85602	5.98968	5.70628	6.18064	6.7131	10.1655	3.16507	1.59727	3.63438	2.94157	11.0897	11.2113	13.7782	8.00987	14.1318	3.32394	5.14768	6.89348	3.05824	10.6548	11.4246	3.06902
cg09022325	13.1287	5.32383	1.29481	1.71075	10.2769	5.1442	31.9757	7.33205	6.53384	14.6297	3.60018	1.95409	7.60913	4.26035	6.27468	23.6898	4.04165	3.87911	3.55374	1.03013	2.72033	1.76529	9.30253	1.34451	29.8089	38.8121	14.9264	18.3848	8.83749	6.05809	25.1332	24.8513	31.0001	16.7312	14.0549	8.04149	16.032	3.08514	1.89277	34.2477	26.8274	0.535795	13.4346	10.0745	9.28231	13.5876	3.69741	3.62677	10.6696
cg09233395	14.1462	4.08435	1.55593	1.80587	8.27382	7.02408	33.6688	6.50559	7.61951	16.3159	4.15178	0.679033	5.56299	5.46863	5.11004	25.666	4.99033	3.24815	1.71523	2.05651	1.96261	1.79682	10.2389	1.82021	31.5926	40.3997	15.317	19.5574	9.80186	4.85912	26.3875	25.8413	32.8148	17.722	15.5925	9.1583	17.0156	3.13849	1.91995	35.9703	27.9146	0.781945	14.8548	11.1715	10.7558	14.8284	3.75259	3.67307	14.3815
cg09349128	5.72798	10.7526	3.66964	4.2734	21.6668	8.04155	16.7334	2.99415	5.86904	6.92574	6.90819	6.15549	16.1584	9.16409	15.7868	7.9671	12.543	4.59034	14.7255	10.7616	7.07027	6.2885	5.3454	11.9919	14.2584	23.7305	19.0248	6.81483	6.64679	3.89118	10.6123	10.6521	15.3665	6.22047	7.93575	8.20521	5.81977	11.8143	3.90868	18.4471	12.1175	8.71733	6.0069	5.95557	7.85052	6.04937	3.25203	6.42503	13.9908
cg09423875	0.498827	4.72966	2.65408	5.20488	18.1566	2.40776	12.7835	5.42441	0.844522	2.90867	2.39632	5.14559	11.1862	4.27644	11.7686	5.61114	8.40003	3.00468	14.4713	10.191	2.79103	5.25329	1.0006	10.573	10.7074	19.5145	31.8865	3.51648	1.39603	0.541325	5.58852	5.43947	11.9296	1.18368	3.4559	3.6828	1.52089	8.36689	2.78907	15.085	7.2099	6.62654	1.84451	1.10541	2.40108	1.65879	3.35668	1.79643	10.0836
cg09626521	7.70975	24.6062	21.5992	23.9076	36.9203	21.1094	0.580059	19.6758	16.066	12.7268	22.6342	24.786	31.2013	22.4914	34.1699	6.04209	26.6246	18.1825	36.3941	28.7994	21.767	24.214	13.6337	29.6299	0.823415	5.8974	53.2703	9.97548	15.4555	13.1949	1.65984	0.643123	1.35111	6.82296	15.1391	17.2698	6.72754	25.6478	20.1545	1.71189	0.479882	26.8598	10.8289	14.0538	17.3505	12.3168	17.2288	20.5332	22.2128
cg09756865	2.31971	2.44395	2.6178	5.14004	11.9844	0.831886	18.896	4.77175	0.844929	5.18143	1.84075	4.84734	6.16094	1.65113	6.76723	10.9555	5.40361	2.58905	10.0946	6.90913	1.29989	4.068	0.958939	7.13481	16.8199	25.627	27.4295	7.02165	1.51227	0.610006	11.6147	11.1256	18.0421	4.39695	5.62325	2.19865	3.71326	4.81697	2.60286	21.1976	13.1419	4.02635	4.62663	2.13471	2.44588	3.88363	3.6954	1.19592	6.05921
cg09760057	9.91396	3.45172	1.17787	1.46249	10.6252	4.52718	28.7376	4.99149	4.67363	12.4537	2.57035	0.524457	6.23681	3.45454	5.5886	20.695	4.41203	1.79685	3.5779	2.69822	1.37536	1.10578	6.57326	2.67795	26.6491	35.4836	17.5812	15	5.95256	3.14231	21.4935	20.9473	27.8645	12.828	11.1789	5.47578	12.3215	3.20551	1.32455	30.9924	23.0195	1.01011	9.96061	6.87872	6.887	9.95095	2.82426	2.27887	11.8794
cg09933458	2.0734	8.83644	6.10942	8.74308	24.5153	5.75269	5.68781	8.55655	3.61429	4.31207	6.38552	8.96903	16.1939	8.82013	16.8245	5.37119	14.2211	6.14445	19.932	15.8603	6.24658	9.23159	3.93847	16.3321	4.9685	10.2973	37.623	4.08198	4.33956	2.95491	2.935	1.79849	5.89828	2.0926	5.26933	7.91452	3.14169	14.2741	5.92942	7.0892	2.43617	10.9813	3.12035	3.67718	5.37162	4.0665	5.69967	5.21119	13.7436
cg09974965	5.11551	21.4894	18.4824	20.7908	33.6375	17.9926	1.40091	16.559	12.9492	9.61002	19.5174	21.6692	27.9096	19.3387	30.9454	3.77551	23.445	15.0657	33.2549	25.6243	18.6502	21.0972	10.4989	26.4593	0.79987	8.10771	50.1221	6.85869	12.3387	10.0781	0.6145	0.714484	0.602394	4.06709	12.0223	14.1081	3.9855	22.4592	17.0332	3.15801	0.956662	23.743	7.71211	10.937	14.2337	9.18659	14.112	17.4164	18.939
cg10017843	1.10987	4.38023	4.26222	6.76039	17.4737	1.55866	15.5851	5.25374	0.402487	2.35138	3.59767	6.58776	11.0285	3.66333	12.6286	7.63566	7.87888	3.04321	15.4974	9.87719	2.3921	5.68175	0.467593	10.3099	13.5089	22.316	32.8562	3.28531	0.520829	0.920026	8.30377	7.81705	14.7312	1.73188	2.58598	2.23115	1.88344	7.55498	3.93986	17.8866	9.8309	6.72455	1.87986	0.529375	1.15032	1.27703	4.5253	2.48815	7.82969
cg10026495	48.6845	33.4202	19.1023	16.7169	24.2159	38.6246	67.2331	24.1039	41.6749	48.4364	32.8222	25.2766	31.9338	37.5641	29.4891	58.6092	31.832	26.3503	21.7831	21.2889	31.7401	21.3788	44.0274	23.6494	64.8932	74.1072	9.64832	52.5325	44.2706	37.0327	60.8206	60.4564	66.0771	52.3371	48.1266	43.3012	51.6306	31.6989	22.8859	69.4041	62.481	23.9578	48.7883	45.7528	44.3978	49.3261	23.7054	33.9869	42.3435
cg10053507	2.4275	2.91907	1.98233	4.31444	14.7413	1.14073	17.8733	4.58401	0.299771	3.43054	1.06949	3.9241	8.70994	2.13861	9.47054	9.72965	5.27501	2.19192	11.7331	7.17108	1.52179	3.75031	0.395939	7.48745	15.7579	24.6565	28.9333	4.94551	0.636755	0.729153	10.8335	10.4743	16.9657	3.49781	3.45061	1.85274	3.49067	5.20489	2.11158	20.2493	12.4585	4.63421	2.61553	0.669702	1.42014	1.57733	3.44016	0.828904	8.17588
cg10365246	8.78517	6.09816	1.22545	1.25729	12.5086	4.83836	25.4841	3.28116	4.80685	10.5435	3.49476	1.81016	9.93016	4.08521	8.49796	17.1921	4.79197	0.868589	5.8905	1.76762	2.62214	0.769444	5.62861	2.82143	23.2837	32.2783	16.4856	12.4766	5.06525	3.71898	18.6689	18.561	24.4936	10.7295	9.78088	4.49498	10.4604	3.66878	1.20542	28.0959	20.4031	1.44604	8.61538	5.78252	6.0074	7.53103	1.81722	3.44851	8.66727
cg10919522	5.73832	1.39576	3.24363	4.55065	6.65863	2.27161	23.7832	5.66523	2.78657	6.59056	2.07964	3.64009	2.60496	2.86789	2.625	15.8467	2.44421	3.40279	4.72678	3.74735	1.58783	4.05787	3.04102	3.79523	21.7734	30.5804	20.983	9.46675	3.13993	3.00785	16.5682	16.022	22.9956	8.18493	7.08964	3.31401	7.61525	1.97951	3.36996	25.9084	18.0953	3.67311	6.77704	3.63555	3.5535	5.73728	4.60064	2.30118	4.59387
cg11095122	1.16502	12.1814	9.59965	11.8051	24.5938	8.71559	10.957	7.80172	4.04858	1.61551	10.2404	12.4331	18.8189	10.1516	21.6108	3.51213	14.3395	5.89399	24.0315	16.5061	9.3732	11.8202	2.45975	17.3341	9.20957	18.0167	40.9291	0.581464	3.23696	3.01964	4.00441	3.74257	10.4318	0.406755	3.02188	5.09711	1.20014	13.3872	8.34025	12.7209	5.53485	14.4308	0.937031	2.01259	4.94076	0.94165	7.27102	8.25065	10.1205
cg11103390	5.16153	20.7613	19.1063	21.4148	33.379	17.9747	2.31387	16.2051	13.2549	8.95853	19.9691	22.2553	27.6242	19.5878	30.3403	3.55355	23.8409	15.0011	33.1933	26.0339	18.8757	21.4662	10.6551	26.8902	1.673	8.15198	50.578	6.06422	12.3075	10.3959	0.908127	0.499245	2.48807	4.06578	11.0338	13.7478	4.36089	22.8645	17.6028	4.09096	0.257788	23.6859	7.51839	10.9589	13.8668	9.05438	14.7187	17.9355	19.1388
cg11202345	2.21775	12.2621	10.5374	12.7185	23.5772	9.22997	11.9578	7.86128	4.73044	1.58987	11.0354	13.2959	17.802	10.4357	21.3992	3.6994	14.3944	6.33348	24.2665	16.6166	10.0339	12.5645	2.79173	17.4884	9.95406	19.1077	41.364	0.419187	3.66801	3.48665	5.36719	5.0359	11.0813	1.26344	2.95157	4.83724	1.84418	13.3198	9.22624	13.3582	6.88042	14.9327	0.946349	2.4836	5.24381	1.07041	8.0377	9.08799	8.91241
cg11452501	1.87616	7.4634	2.70731	2.84024	20.3796	5.01947	10.0906	4.9018	3.10668	4.38453	4.10144	3.90952	13.5607	7.14843	13.0718	5.81879	11.1784	2.91446	13.1299	10.1232	4.47367	4.40357	3.25457	11.1357	8.1171	16.8215	24.3735	4.41126	3.69181	1.73129	4.34074	4.08145	9.23666	2.2305	5.17034	6.47363	2.96075	10.9238	2.39422	12.3921	5.51595	6.87315	3.13647	3.20579	4.8823	3.64619	1.36943	3.42883	12.8323
cg11787522	3.50592	8.70721	7.87536	9.91471	19.2412	5.22585	15.9742	5.43428	2.41526	1.62572	7.02459	9.65129	13.3834	6.22383	17.0057	6.92023	10.0998	3.88142	20.2511	12.308	5.89675	8.31991	2.17545	13.1738	13.6421	23.2006	37.0532	1.51247	1.2353	3.39416	9.55588	9.0097	14.654	3.06355	1.08476	1.27933	4.04172	9.03075	7.08855	17.2648	11.059	10.863	0.826739	0.929074	1.81937	0.769197	7.20445	5.77642	5.08664
cg11835347	3.41148	2.57025	3.58547	6.92269	12.4488	1.27689	18.7223	5.38669	0.938029	3.30364	1.65575	5.58571	6.70507	2.28239	8.51314	10.4028	5.32333	3.49344	11.7793	8.79536	2.06983	6.23126	0.792186	8.89172	16.5219	25.543	29.4331	5.29139	1.26247	1.76416	11.9395	11.8735	17.7246	4.80243	3.66207	1.34495	4.61626	5.63274	4.12199	21.3213	13.7133	6.62355	3.84113	1.55089	1.73501	2.59712	5.86232	1.51919	5.69386
cg12041401	1.61584	4.97357	1.45335	1.96855	16.9773	3.0141	14.8564	4.43442	1.49782	4.07096	2.12015	1.74512	10.6982	4.46549	10.6076	7.11296	7.7365	1.95406	10.505	7.64275	2.61338	3.06838	1.57448	8.08044	12.8832	21.6903	25.7701	4.65044	2.12168	0.41165	7.67802	7.45963	14.1054	2.31898	4.5995	4.07025	2.47215	7.49685	1.30752	16.9904	9.20515	4.66173	2.72234	1.94049	3.22247	2.55869	1.24583	1.61074	10.7345
cg12446629	7.44609	3.02434	1.29829	1.74093	11.5162	1.83167	23.0591	5.07915	2.28796	6.38445	1.32505	1.212	7.51221	1.0937	7.92051	14.2163	2.6785	1.94787	6.86941	2.25862	1.175	1.0578	4.19606	2.83341	20.6652	30.0198	20.8459	9.13902	3.13739	3.47786	16.9271	16.9599	21.8117	8.86629	5.06845	2.03862	9.0996	1.90719	1.85716	25.4144	18.7353	1.51426	5.28455	3.6072	2.85009	5.54777	3.42485	1.41803	4.3216
cg12547807	5.85392	3.23993	3.01184	5.18597	13.8413	1.52248	18.1544	4.74362	1.66994	3.23309	1.4069	4.29823	8.89331	1.52361	10.1111	9.02849	4.02456	2.66975	11.7965	6.01506	1.84103	3.91806	1.99485	6.60703	15.6165	25.1607	28.7814	5.19953	1.39078	3.49026	12.6402	13.8065	16.792	6.39635	2.25562	0.326321	6.53406	3.56678	3.61842	21.2919	15.007	4.85681	2.64684	1.77413	1.43176	2.14112	5.5348	1.69392	2.83436
cg13274938	21.3316	7.48572	4.69615	4.81639	3.55384	10.05	37.2732	12.7907	13.8092	19.6094	4.85607	4.44664	4.51842	8.84357	1.76697	28.0545	3.15607	9.86677	1.27028	2.99915	6.37671	6.44601	16.3555	1.88858	34.6682	44.2662	9.53439	24.0534	16.7301	12.2956	31.8473	33.1035	35.8556	24.9842	18.7421	14.061	24.2778	4.06627	6.7753	40.2597	34.3931	5.9792	19.858	17.7924	15.914	20.2319	8.66078	7.31891	10.7585
cg13300580	6.88839	3.13961	0.814993	0.971111	10.8713	2.23849	25.6174	4.15727	2.33448	8.66616	1.33876	0.662492	6.61171	1.93997	5.91972	17.6146	3.45451	1.07232	4.84385	2.34131	0.942567	0.647939	3.84834	2.5997	23.5412	32.3483	18.4782	11.6204	3.10996	2.24419	18.3361	17.7899	24.7634	9.69222	8.08693	2.98231	9.2214	2.89392	0.912165	27.9189	19.8632	0.837739	7.07804	3.91218	3.73412	6.83752	2.00703	1.18635	8.18027
cg13548189	8.04125	23.7806	23.5052	25.8136	33.7951	22.5137	1.20762	19.4249	17.972	12.1477	24.5402	26.6177	27.6921	23.2649	32.504	4.34199	26.8078	18.8033	36.7144	28.9742	23.6285	25.7598	14.3047	29.9188	1.10059	7.90372	54.2143	8.92533	16.4716	14.6441	2.38076	2.23988	0.67144	7.61464	13.42	15.7919	5.18442	25.5074	21.8422	2.19181	2.62019	27.2364	11.5279	15.247	17.6338	12.7557	19.1348	22.4392	19.312
cg13586425	5.51346	21.1875	18.1805	20.4889	35.2729	17.6907	0.975907	16.257	12.6473	9.3081	19.2155	21.3673	29.3085	19.6458	31.0053	5.13174	24.2515	14.7638	33.3344	26.3591	18.3483	20.7953	10.4923	27.1459	1.20801	6.28321	50.3799	6.6375	12.0368	9.79974	1.33489	0.288987	1.45821	4.37775	11.7204	14.5745	5.68963	23.4715	16.8116	2.1452	0.299401	23.4411	7.46896	10.635	13.9318	9.131	13.8993	17.1144	21.5565
cg13614083	3.68329	11.2098	12.0569	14.9087	21.5553	8.84298	12.187	8.21742	4.98464	1.25306	11.361	14.6702	15.7245	10.022	20.0706	2.44243	13.9409	6.835	23.8723	17.0312	10.2655	13.7564	3.30732	17.9695	9.33367	19.2968	41.379	0.42729	3.68531	5.33763	6.78075	6.74569	10.3695	2.40798	1.90763	4.11304	3.07107	13.2567	11.0511	13.7636	8.48939	15.5434	1.34315	2.47036	4.5214	1.09528	10.363	9.64857	6.9766
cg13702222	9.53553	3.20202	6.16714	9.28815	4.69091	2.22247	25.0575	9.19427	3.54035	7.51741	4.76067	8.66631	1.69242	1.73425	4.41998	16.325	2.14948	6.3766	9.24279	4.57523	3.2893	6.53545	5.33157	4.47275	22.6914	32.0053	26.3783	10.7881	4.29999	6.66976	19.0728	19.81	23.8902	11.6088	6.25046	2.72169	11.2094	1.63652	7.09269	28.1438	21.2035	4.74094	8.14319	5.20207	3.69912	7.42895	9.69459	4.48518	3.23663
cg13945148	1.5085	10.6467	10.5595	12.7272	24.2637	7.91305	9.02894	7.84013	4.36281	1.63139	10.1977	12.9455	17.5527	9.94219	20.1854	4.64725	14.8169	5.90313	23.404	16.9315	8.891	11.5769	3.45087	17.7894	7.07319	15.8078	41.0092	1.03653	3.22621	3.99627	3.2579	2.73963	8.18858	0.656036	2.10672	5.04752	1.70709	14.059	9.48818	11.2765	4.43531	13.7362	0.895438	2.32003	4.03857	1.67605	8.20484	8.58133	9.88206
cg14110709	6.15691	6.16848	0.63958	0.577113	14.7605	4.55899	23.198	2.68511	4.11849	9.15328	3.36919	1.92349	10.0735	4.55678	8.62427	15.1952	6.77312	1.04713	6.82061	3.59638	2.69167	0.915672	4.38476	4.82044	21.1219	29.929	15.1547	11.1309	4.57618	2.2989	15.9167	15.3706	22.3441	8.10224	9.41715	5.26238	7.56349	5.61845	0.782754	25.4996	17.4439	1.98465	7.71774	5.02868	5.65715	6.76391	0.861159	3.18821	11.1552
cg14200569	8.56838	6.5826	12.6729	14.7161	6.47833	7.83163	18.502	8.95656	7.25568	5.11843	10.8203	14.0902	4.06189	7.63215	8.98119	9.17571	7.64603	7.77678	13.2225	10.6928	9.48451	12.0488	5.47203	10.6773	15.8994	25.5984	30.7687	5.87537	5.04054	8.37487	13.4737	15.159	17.0734	8.15645	3.44439	2.50357	8.31287	6.93764	11.908	22.2192	16.0632	10.88	5.27297	5.12736	5.37921	3.86279	12.8565	10.3716	1.43429
cg14702960	20.807	12.1127	1.63635	1.64635	13.6222	12.1709	40.4063	7.24997	13.8272	23.8644	8.81018	4.76626	12.8934	10.817	9.17311	32.4035	9.2442	4.82758	3.44962	1.9874	6.4965	2.31137	16.5159	3.28882	38.3302	47.1373	8.24084	27.4124	16.3931	10.4757	33.125	32.5788	39.5524	24.4596	23.2503	15.7058	23.7531	7.40947	2.61951	42.7079	34.6522	2.43109	21.5923	17.8752	17.4646	21.5659	4.3058	9.00671	19.1449
cg14816825	13.3653	10.0407	1.40678	1.29242	15.0804	8.53648	31.9703	2.97053	8.51638	15.8136	6.42943	3.68887	12.8066	7.5672	9.58037	23.9702	8.53652	2.06457	5.83775	3.40472	4.69978	1.31962	10.1899	4.68072	29.8969	38.704	9.14787	18.6793	9.55511	6.42675	24.6917	24.1456	31.1191	16.0405	15.0091	9.17973	15.6527	7.06207	1.97901	34.2664	26.2189	2.45167	13.3773	10.3457	10.5013	13.1901	2.54653	6.33332	15.866
cg14851284	8.65789	1.76582	2.17617	3.84576	6.24916	1.38994	27.9562	6.64658	2.45448	9.53135	1.2309	2.92627	2.8359	1.29206	2.43562	20.0844	2.4702	3.65227	3.96135	3.54839	0.691824	3.08333	4.68224	3.30885	26.0111	34.8182	20.7619	13.2878	4.3888	3.59341	20.8059	20.2597	27.2333	12.1405	9.25859	3.77116	11.4373	1.84393	2.78447	29.9613	22.3331	2.1686	9.27322	5.66834	4.92976	9.24683	4.83926	1.14634	5.57227
cg14893274	7.15012	6.02276	0.698359	0.597295	14.3174	3.99465	23.4766	2.24194	3.55414	8.11951	2.51105	1.19175	10.2483	4.24827	8.86774	15.3711	6.28558	0.875078	7.44812	4.10744	2.09984	1.03819	4.37642	5.07585	21.4482	30.3761	15.4972	9.73378	3.78195	2.70659	16.5291	16.0412	22.6368	8.60227	7.49588	3.92412	8.76395	5.31773	0.908848	25.525	18.0993	2.70823	6.59186	4.24287	4.80072	5.82086	1.38928	2.40756	10.1171
cg15815084	4.1221	16.0967	17.72	19.9792	24.5651	16.8627	6.79247	12.2282	12.186	5.17888	18.6606	20.6893	18.6153	16.5478	24.7365	0.820918	19.4704	12.0928	29.9297	21.7172	17.7798	19.6978	8.16325	22.7364	3.92701	13.8953	47.5909	2.62368	10.0551	9.47181	2.73296	4.90424	4.99036	3.95834	5.34127	7.83745	1.76189	17.9099	16.0043	9.17022	5.23114	20.4495	5.71119	9.13702	10.9734	6.46059	14.1372	16.5596	10.058
cg15829969	1.33	8.25156	5.72439	8.31927	20.6167	4.92957	8.0379	7.15909	2.82194	3.48994	5.97248	8.59214	15.2194	6.46198	16.6746	2.46364	10.2566	5.3506	18.9204	12.398	5.50541	8.65359	2.2583	12.9758	5.67177	14.9825	35.9201	3.20948	3.44928	2.43349	3.16912	4.42141	6.83625	1.69164	4.22395	3.65814	0.848408	9.65979	5.25677	11.1358	5.27177	10.4189	2.53499	2.91246	4.47921	2.50816	5.50695	4.61262	7.98791
cg15919431	6.41003	2.91838	3.34274	5.70231	9.68128	1.83043	20.0321	5.39245	2.34746	5.75964	1.79598	4.74542	5.45615	1.13182	7.27674	11.1245	2.4736	3.32942	9.73976	4.49575	2.08375	4.19044	2.70321	4.71263	17.5734	26.9759	26.5662	7.1575	2.04396	3.75435	14.1955	15.096	18.7626	7.42755	4.54161	0.70486	7.38242	2.14644	4.01771	23.3303	16.415	3.8028	4.81715	2.69263	2.31361	3.37166	6.28452	2.02495	2.26799
cg15948836	3.66044	13.2639	16.0262	18.2485	21.6742	14.1972	6.7903	11.2454	10.4917	4.63929	16.5229	18.6948	15.7205	14.0483	22.0225	1.28925	16.9016	10.5695	27.2193	19.1496	15.4963	17.2483	7.27751	20.1756	4.3825	14.0268	45.1062	3.37648	8.60305	8.26267	2.4689	4.46662	5.46706	3.00701	3.55552	6.142	1.70585	15.3017	14.4563	9.65106	4.88685	17.8746	5.14077	7.95562	8.97115	6.12691	12.6647	14.653	7.53914
cg16098955	5.18493	20.7611	20.5986	22.907	29.2852	20.1088	3.86747	16.2677	15.0654	9.22232	21.6336	23.7067	23.3461	19.9594	28.8619	1.39468	23.1133	15.9363	33.9258	25.3579	20.7664	22.9677	11.3082	26.335	1.68957	10.9951	50.9428	5.82701	13.6314	11.8157	2.60302	3.94916	2.21214	5.07764	10.0511	12.0168	2.5355	21.6835	18.877	5.90656	4.70369	24.1272	9.08219	12.732	15.1036	10.0141	16.2282	19.5325	14.743
cg16413763	4.08373	5.23145	5.0585	7.44932	14.7068	2.42666	15.5749	5.45174	1.44797	2.98911	4.27957	7.06561	9.01721	2.9822	12.6054	6.48023	6.0078	3.73315	15.7781	8.1481	3.15447	6.22157	1.03435	8.8389	13.0391	22.5642	32.5545	3.86727	1.42375	2.7876	10.0111	11.121	14.2198	4.45345	1.98242	0.681178	4.40558	5.20871	4.64	18.9045	12.3551	6.95527	2.7083	1.44075	1.77829	1.26418	6.51485	3.21792	2.78774
cg16609260	10.6498	10.7828	1.62654	1.54223	17.1035	8.88055	27.7645	2.3647	8.40188	14.694	6.80705	4.33767	13.2895	8.48444	10.654	19.7617	10.3789	2.76847	7.68109	5.56619	5.55742	2.61672	8.55627	7.03619	25.6884	34.4955	10.9136	16.2081	9.1043	5.26908	20.4832	19.937	26.9106	12.8115	14.634	9.60425	12.2944	8.78064	2.28495	30.066	22.0103	4.0203	12.4288	9.7601	10.613	11.474	2.42752	6.50961	16.4129
cg16739178	14.1539	4.88225	1.51475	1.95814	8.64018	5.47068	33.0143	7.8713	7.17341	16.1898	3.23589	1.51643	6.12824	4.33239	4.90391	24.8338	3.37615	4.38955	2.31417	1.13359	2.37421	2.16601	9.85559	0.988174	30.8704	39.8008	14.8469	19.4402	9.53428	6.1359	26.0461	25.765	32.0813	17.6341	15.2622	8.67995	16.9557	2.3946	2.23124	35.4639	27.703	0.840998	14.5501	10.9614	10.2412	14.4817	4.48548	3.40801	11.2146
cg16924010	6.06311	22.3735	20.1312	22.4396	35.3307	19.2554	1.55531	17.657	14.3824	10.5378	21.0316	23.2957	29.7228	20.87	32.0525	4.43741	25.1583	16.3238	34.5926	27.3561	20.0584	22.5965	11.9468	28.1886	1.31911	7.10488	51.7618	7.7048	13.5973	11.5474	1.20537	0.453478	2.18574	5.05584	12.7657	15.3556	5.52912	24.243	18.6663	3.0063	0.23572	25.0092	8.8877	12.2228	15.3076	10.4416	15.7414	18.9733	20.9096
cg16969872	0.75482	10.1461	7.73252	10.2333	25.3007	6.73643	6.67062	8.92557	3.37112	3.38519	8.35429	10.8061	18.2386	9.5179	19.6109	2.39046	14.35	6.65304	22.3227	16.3007	7.56255	10.5819	3.56518	16.8838	4.93146	13.7097	39.6001	2.6499	4.23381	2.84169	1.17509	1.7763	6.11342	0.726123	4.68607	7.2392	1.50954	13.9741	7.06811	8.44353	2.70843	12.2865	2.02293	3.31951	5.27252	3.36677	5.97432	6.6202	13.7618
cg17018786	3.38593	1.95539	1.8744	3.70397	13.3795	0.914034	19.9455	4.12338	0.583857	2.93739	0.708396	2.90253	7.63113	1.41862	8.28554	12.1011	3.85535	1.87689	9.89364	5.44945	1.0781	2.87288	1.21939	5.92355	18.0553	26.864	27.0322	5.41761	0.592124	1.31753	12.8518	12.3056	19.2662	4.60858	3.02433	1.40544	4.5209	3.76375	2.12291	21.86	14.3789	3.2508	2.99877	0.788115	1.08032	1.95973	3.33134	0.553799	5.63644
cg17061862	2.49794	4.34895	3.72141	6.17663	17.2932	1.13732	16.5087	4.72544	0.589683	2.02368	2.88854	5.74193	11.4123	2.82176	12.7968	8.68396	6.90556	2.34176	15.1574	8.92499	1.80259	4.89965	0.633352	9.50291	14.8826	23.6896	32.2561	2.56742	0.597094	1.39358	9.67739	9.13122	16.1048	2.69995	1.78192	1.0615	3.34031	6.4012	3.49381	18.1361	11.2045	6.50698	0.955509	0.617582	0.81299	0.957636	4.6565	2.00716	5.65301
cg17439800	7.81977	3.34357	1.09177	1.29613	11.3132	2.43263	25.7091	4.97462	2.75051	7.15867	1.86545	1.36634	7.29049	1.79408	7.04753	17.2526	3.06746	2.1323	5.84686	1.50584	1.51514	0.942806	4.92662	2.34258	23.7564	32.9763	17.412	11.1103	3.97402	3.65943	18.9641	18.4179	24.7846	10.2986	6.97888	3.81286	9.68315	2.42872	1.44992	27.3291	20.4842	0.618991	7.20657	4.52435	3.7881	7.40499	2.48423	1.82011	5.97615
cg17460386	11.4175	2.49314	3.06688	6.07238	4.96922	1.55174	30.183	9.46098	4.40793	10.3416	1.82099	5.22181	2.58905	1.98226	2.8984	21.4043	2.20997	6.26971	6.40034	4.23264	1.64735	5.29992	6.6696	3.75442	28.2153	37.7479	23.196	14.7412	7.00367	5.76942	23.7356	23.1894	29.1518	15.0702	10.6261	6.29744	14.3637	2.38494	4.19148	31.4415	25.2495	3.66304	11.8134	8.48582	6.87277	12.1765	7.47889	2.08022	3.64032
cg17501210	2.58952	18.3766	15.3696	17.678	30.58	14.8798	4.75646	13.4462	9.83641	6.4972	16.4046	18.5564	24.7666	16.2658	27.7117	1.61858	20.4319	11.9529	30.1614	22.5956	15.5374	17.9844	7.39413	23.4324	3.23064	12.0312	47.051	3.83794	9.22593	7.00913	0.376895	1.09701	4.13626	1.62886	8.90951	11.044	1.69915	19.4668	13.9234	6.30587	1.78138	20.6302	4.6759	7.82415	11.1209	6.07898	11.1029	14.3035	16.0475
cg17749946	0.351129	7.83256	5.82754	8.22357	22.4223	4.51618	10.9287	6.52751	1.09702	1.56405	6.27041	8.76124	15.8948	6.82293	17.4698	3.9138	11.4456	4.22546	19.961	13.4127	5.39537	8.18733	1.22054	14.1396	8.99396	17.801	37.1261	1.71269	1.67051	1.53336	3.87921	3.6879	10.2162	0.435704	2.29988	4.09671	1.05899	10.8965	5.18147	12.9187	5.50633	9.95291	1.07023	0.8271	2.66547	0.880217	5.2233	4.5258	9.88086
cg17765387	7.20956	24.2686	21.2616	23.57	34.8291	20.7718	0.91383	19.3381	15.7284	12.3892	22.2966	24.4484	29.0154	21.7735	32.6943	5.12887	25.6226	17.8449	35.8183	27.8447	21.4294	23.8764	13.0825	28.714	0.814922	7.93045	52.5998	9.63786	15.1179	12.8573	1.09747	0.820819	0.681568	6.46087	14.8015	16.0021	5.26135	24.5511	19.7681	2.50644	1.20361	26.5222	10.4913	13.7161	17.0129	11.7962	16.8912	20.1955	20.1744
cg17804112	11.5979	28.5254	25.5184	27.8268	40.4623	25.0286	1.47937	23.5949	19.9852	16.646	26.5534	28.7052	34.723	26.3287	37.8443	9.84735	30.4008	22.1017	40.2619	32.5858	25.6862	28.1332	17.5117	33.4265	2.16781	2.45851	57.1178	13.8947	19.3747	17.1141	5.17573	2.52438	3.13569	10.7422	19.0583	21.0867	10.372	29.4036	24.063	0.621452	2.15396	30.779	14.7481	17.9729	21.2697	16.2031	21.148	24.4523	25.7709
cg17841545	14.7003	5.54425	2.12081	2.67621	6.36133	4.75519	32.8568	8.20818	7.77852	14.1151	3.68619	3.02466	4.48371	4.95949	3.52123	23.7063	3.24638	6.02628	2.83363	1.30611	2.62973	3.43335	10.0371	1.65716	30.3061	39.8484	11.2285	18.4983	10.2864	7.8499	27.0184	26.4722	31.4339	18.3529	13.8712	9.65815	17.6465	2.4935	3.30228	34.6478	28.4855	2.84297	14.5039	11.7686	10.252	15.4593	5.35593	4.14154	7.08873
cg17901584	0.742451	7.05131	3.53709	4.88092	20.0317	4.81591	9.81019	6.6272	2.60202	3.63141	3.82574	4.7841	13.3829	6.64007	13.5537	3.40824	10.3487	4.14336	14.3366	11.3766	4.74605	6.28417	2.46396	11.8239	7.64707	16.6735	31.4092	3.32257	3.44161	1.35615	3.52346	4.31525	8.8361	1.15951	4.74732	5.78878	1.1652	10.1463	3.30924	12.1971	5.4581	8.09623	2.27102	2.8152	4.52341	2.93959	2.84819	3.25421	12.6045
cg17966227	10.6755	3.75789	0.825791	1.11277	9.08929	3.94403	29.5269	5.58536	4.43351	12.5407	2.0183	1.12856	5.83492	2.598	4.80071	21.3964	2.97168	2.39766	3.16624	1.18407	1.57537	0.844016	6.9832	1.82275	27.4055	36.3003	14.5492	15.8354	6.29545	4.04608	22.4275	22.0572	28.6133	13.9333	11.7033	5.6337	13.2515	2.23943	1.34895	31.8955	24.0447	0.628799	10.9024	7.45733	7.10965	10.8672	2.64186	2.0004	10.6244
cg18181703	1.50122	12.607	9.91849	12.1417	24.4929	9.11018	10.8798	8.20055	4.38277	1.95162	10.635	12.8117	18.7475	10.3982	21.8757	2.57988	14.4662	6.27839	24.3341	16.6522	9.7678	12.2148	2.74244	17.4945	8.60472	17.8428	41.1889	0.614713	3.61653	3.06936	4.39017	4.50567	9.74466	0.853145	3.41455	5.30215	1.13541	13.4687	8.66948	12.6964	5.88858	14.8606	1.00779	2.36144	5.35132	1.24712	7.3122	8.60535	9.82099
cg18500368	5.04168	4.67212	0.983057	1.15739	14.0611	4.14955	21.214	3.80862	3.4989	9.1183	2.51527	0.805042	8.65491	4.30135	7.47634	13.2416	6.66451	1.21309	6.00754	4.74957	1.80856	1.51869	3.72404	5.01763	19.1392	27.9463	20.2235	10.4049	4.1552	0.962985	13.934	13.4372	20.3614	6.83959	9.2715	5.0735	6.32217	5.54352	0.744496	23.5123	15.4611	2.08096	6.95893	4.67426	5.58118	6.22949	1.19907	2.20834	11.6631
cg18513344	2.50622	4.22213	4.66358	7.28602	16.4074	1.53613	17.6062	5.15722	0.39902	2.20896	3.6408	6.90034	10.4422	3.47247	12.4328	9.76339	7.37933	3.08021	15.4055	9.65805	2.54175	6.10188	0.532925	10.1085	15.7266	24.56	32.8689	3.52935	0.322692	1.73369	10.5596	10.0134	16.9411	3.34063	2.3164	1.66003	3.66627	7.07547	4.38368	19.5193	12.0859	7.03684	2.18494	0.452765	0.953235	1.27159	5.23455	2.51613	7.04265
cg18519757	7.84501	2.60783	0.820984	1.24727	8.91718	3.02832	26.6396	4.54166	3.11462	10.3085	0.993095	0.509711	4.60025	2.03444	4.03195	18.6368	3.15563	1.31645	3.24509	2.67553	0.857351	0.979853	4.53636	2.69292	24.5635	33.3706	17.7983	12.8264	4.07721	2.05326	19.3583	18.8121	25.7857	10.7285	9.55821	3.63863	10.2071	2.6879	1.06309	28.9411	20.8854	0.942584	8.24463	4.95782	4.97164	7.87901	2.29837	0.852834	9.87364
cg20025658	17.5403	10.5118	12.766	14.3504	7.05987	10.4868	30.4773	15.2517	11.9671	15.061	10.8269	12.9892	8.26992	8.63064	9.23167	21.2186	6.57051	12.5419	11.4978	9.33711	10.659	12.0212	13.0946	8.03162	27.8599	37.4886	25.5556	17.2493	11.8457	14.2723	25.2073	26.7016	29.044	18.5206	13.0969	9.3844	18.4634	7.3134	13.3944	34.2206	27.7016	10.5983	14.9119	12.5129	10.944	13.6506	16.1849	11.1777	8.73157
cg20964064	1.65249	8.43722	4.40451	5.05094	22.2862	5.83361	6.49888	7.31342	3.65218	4.12399	4.85665	5.07895	14.7643	8.60692	14.7625	4.43838	12.6856	4.72537	15.2431	13.087	5.70006	6.93928	3.65335	13.4604	5.06	13.2573	31.9875	3.58553	4.41035	2.2163	2.33457	1.86905	5.97581	1.68447	5.40236	7.51083	2.75951	12.6347	3.97304	8.7466	2.96948	8.8462	2.82212	3.63514	5.59755	3.81529	3.19745	4.27267	13.7633
cg21439498	33.3797	22.2655	6.12969	5.05081	19.3167	24.0673	52.979	11.3498	26.3701	36.4371	18.2216	12.2972	21.1819	22.4231	15.9775	44.9762	18.3452	12.9361	8.56924	8.73094	16.5617	9.02048	28.9902	10.2162	50.9029	59.71	6.33836	39.8893	28.9658	21.7593	45.6977	45.1516	52.1251	37.0323	35.7733	28.2596	36.3258	16.6479	9.70755	55.2806	47.2249	10.4165	34.165	30.448	30.0373	34.1387	11.4458	19.4218	31.0766
cg21486834	15.5773	3.50474	6.9922	10.286	2.48043	4.24957	30.0138	14.0413	7.41651	11.8254	4.6747	9.2874	0.950363	4.30212	2.5121	20.2877	2.37667	11.0118	6.89513	5.01224	4.09614	9.86329	10.2078	4.23929	27.2863	37.2477	24.1468	15.8635	9.62557	10.8085	24.9599	26.2175	28.3583	17.9834	10.7538	7.34177	17.4837	2.57079	8.29742	33.0471	27.3402	6.57086	13.2236	10.8833	8.41318	13.2941	11.9964	5.91137	2.6919
cg21566642	0.548792	5.05867	5.82118	8.49595	18.3258	2.66356	14.2784	6.00848	0.845565	1.50854	5.14446	8.56748	11.477	5.0088	13.7448	6.56148	9.40313	3.90328	17.0356	11.4879	3.80653	7.31252	0.958478	11.9892	12.2022	21.0093	34.8365	2.86956	0.958703	1.62395	6.99706	6.65922	13.4244	1.32391	2.31314	3.06892	1.42067	9.07899	5.38916	16.5799	8.5558	7.92087	1.86964	0.641433	1.37461	1.37343	5.53464	3.81584	7.22475
cg21787176	23.9331	9.32491	6.13348	5.45368	5.13034	13.06	40.9485	14.8373	16.3524	23.4954	7.37935	4.23985	6.15807	11.5575	3.91043	32.2892	5.8768	11.3363	1.08601	4.54012	8.06519	7.38368	18.9397	2.75904	38.6277	47.8702	12.0679	26.9563	18.7542	13.8763	34.7245	35.1404	39.8085	26.9674	22.4333	17.0959	26.3625	5.99193	7.72094	43.7887	36.7256	6.18914	23.3089	20.1229	18.6435	23.1209	9.96017	9.27224	16.1036
cg21885107	4.59169	2.35948	1.42311	2.95725	12.2495	1.74141	21.277	4.00287	1.29215	6.12217	0.648621	2.08701	6.71087	2.04019	7.17648	13.2646	4.35082	1.60938	7.95509	5.62146	1.03727	2.54864	1.97948	5.76023	19.2748	28.1201	24.8461	7.61231	1.539	1.15729	14.1092	13.563	20.4699	6.12154	5.56403	2.07692	6.20633	4.08892	1.62061	23.4094	15.6356	3.24246	4.50081	2.05024	2.6657	3.54069	2.95367	0.290177	8.81999
cg22036538	10.6248	27.5234	24.9992	27.3077	37.491	24.5095	0.275727	22.5514	19.4661	15.7314	26.0343	28.1723	31.6201	25.2716	35.6563	8.13506	28.9862	21.3943	39.3562	31.2019	25.1671	27.5926	16.6082	32.0922	1.41204	5.40777	56.1311	12.8153	18.7318	16.5454	4.55977	2.12595	1.13701	10.0502	17.7103	18.9169	8.26366	27.8365	23.4572	0.954668	1.69322	29.8031	14.1789	17.4462	20.5295	15.3654	20.6289	23.9332	22.954
cg22157099	11.2859	26.6485	26.4436	29.1638	39.5332	24.1514	1.94966	22.7237	19.6692	14.8676	26.5502	29.6633	33.397	26.0681	36.2797	8.43559	30.5912	21.6775	39.602	33.3038	25.4313	28.6625	17.3211	34.1594	2.94227	2.1875	57.2984	11.9325	18.5953	17.481	4.03231	3.19348	2.70722	10.0562	16.8622	20.2577	9.47631	30.0682	25.1921	0.366369	2.92369	30.5818	13.7129	17.2179	19.8981	15.2673	22.158	24.6067	25.9358
cg22367678	2.06195	4.27481	1.93444	2.77008	16.524	1.75431	15.4847	3.67413	0.952335	2.29377	1.06317	1.94748	10.3699	3.29352	10.7389	7.77596	6.76705	1.33124	11.0093	7.53239	1.64505	3.10834	0.944378	8.13357	13.7026	22.5097	27.7987	2.3487	0.969701	0.728208	8.49747	7.95129	14.9249	2.13331	2.30143	1.60021	2.63955	6.31934	1.66161	17.2592	10.0246	5.11192	1.2429	0.964989	1.46031	1.17883	2.45876	1.11027	6.46871
cg22488164	2.25029	11.424	9.47799	11.6535	21.8593	8.08258	13.4878	6.55023	3.96624	1.57107	9.60738	11.7536	15.9725	9.05518	19.6022	5.9713	12.9248	5.29327	23.0901	15.1208	8.74019	11.1872	2.18886	15.9944	12.0139	20.821	39.8923	0.577984	2.42393	3.36401	6.80879	6.26261	13.2362	1.41265	2.14165	3.0097	2.37645	11.8349	8.38633	14.8586	8.33592	13.4491	1.08346	1.87272	4.21828	0.553006	7.78493	7.68008	7.46156
cg22891595	3.61379	2.24504	1.36728	2.31515	13.2734	0.972246	20.3058	3.85939	0.693246	4.07614	0.654938	1.46087	7.74137	1.41295	8.05325	12.3557	4.13191	1.39119	8.17361	4.86305	0.813919	1.77523	1.32824	5.26308	18.2823	27.0894	24.7983	6.13669	0.843471	1.06462	13.0772	12.531	19.5045	4.75558	3.77349	1.52152	4.94469	3.66872	1.38568	22.4682	14.6043	2.7338	3.25902	1.11726	1.38447	2.2778	2.50117	0.478248	7.16014
cg22912834	1.83884	6.7323	1.4798	1.69855	18.8833	4.35177	13.1076	4.16734	2.42851	4.14733	3.1844	2.35307	12.3915	6.13698	12.0256	6.31019	9.72864	1.80996	11.5678	8.268	3.54109	3.27185	2.2975	9.34832	11.0781	19.8852	23.7094	4.3438	3.15661	0.94867	6.02087	5.87514	12.3003	2.46818	5.01755	5.42206	2.91595	9.23885	1.11342	15.2858	7.64419	5.55411	3.12547	2.71325	4.41504	3.05815	0.585806	2.56682	12.1746
cg23119487	11.687	4.8304	2.14865	2.46084	9.31442	4.22832	27.2779	6.69555	5.231	11.0682	3.20044	2.21284	6.73612	2.5701	6.03895	18.4989	2.68122	3.60684	4.41045	0.811689	2.77546	1.86947	7.49784	1.34736	24.8653	34.1797	16.7357	14.1264	6.45422	6.26117	21.2549	21.9945	26.0647	13.794	9.40006	4.63751	13.3818	1.70667	2.84205	30.4921	23.3862	0.926695	9.93373	7.31276	6.34088	9.61213	4.87726	3.41914	6.17097
cg23152235	3.7637	7.92393	1.85842	1.82845	18.9665	5.59703	15.8892	3.0007	4.17313	6.89699	4.17853	3.18566	13.1011	6.90954	12.0779	9.0824	10.1949	2.3389	11.079	8.06663	4.27715	3.19981	4.2824	9.23872	13.7671	22.6619	17.323	7.34763	4.65095	2.45029	9.00351	9.09816	14.9747	4.70586	7.266	6.60785	4.71691	9.66746	1.9204	18.25	10.7414	5.45374	5.49031	4.60936	5.85106	5.37964	1.29195	3.88574	13.3271
cg23798387	6.99474	0.55255	5.34318	9.16818	7.38957	1.96811	24.496	8.10911	2.81901	5.11282	2.40953	6.4427	2.05549	2.70016	4.22449	16.3595	4.78333	5.44363	7.55322	8.0151	2.95855	7.52431	4.01305	8.46109	23.1782	31.9853	26.0591	8.90615	3.43476	4.47261	17.9731	17.4269	24.1072	9.32501	5.32475	3.38552	8.91737	4.58353	6.3184	25.7406	19.5002	6.80775	6.59686	3.90375	2.91724	6.47499	8.39192	2.20993	2.58217
cg24125710	9.81139	7.96092	4.87127	4.62233	8.55464	6.40229	22.5643	3.34875	6.45406	9.28895	5.799	5.58454	6.90515	5.62975	7.62573	13.6142	4.94979	4.54417	8.19849	4.34558	5.5191	4.6746	6.29581	4.71938	20.097	29.5309	11.1551	10.2321	6.29424	6.54643	16.8049	17.759	21.2838	10.577	8.11639	4.92074	10.4781	4.68724	4.8174	25.8652	19.0429	5.35754	8.72879	6.73905	6.78901	7.04478	5.9968	5.82658	5.972
cg24174557	14.3907	2.72985	5.87983	8.29985	3.37964	4.41369	30.4397	11.9219	7.24067	11.9489	3.94151	5.47078	1.77414	3.60256	1.7199	21.7584	1.31469	8.89089	3.45289	4.33635	4.4861	7.65858	9.51496	2.91158	28.482	37.7611	18.9914	15.8324	8.98395	8.80105	24.7274	25.3855	29.6425	17.1897	11.2871	7.27522	16.617	1.69074	7.73225	32.9775	26.8187	4.61225	13.7838	10.324	8.17604	13.0889	11.1704	4.42681	4.52561
cg24268161	18.8469	36.0847	33.0932	35.4016	45.498	32.6034	8.41093	30.6772	27.5601	24.2139	34.1282	36.279	39.6409	33.338	43.7768	16.4788	37.0194	29.6765	47.4602	39.2422	33.261	35.708	24.7391	40.1373	8.06909	1.35088	64.1991	21.369	26.9496	24.689	12.7506	9.95652	9.37291	18.2066	25.8254	27.0262	16.36	35.8547	31.5498	3.7156	8.84996	37.9262	22.3229	25.5478	28.7333	23.5019	28.7228	32.0272	30.8702
cg24352561	32.9219	17.787	13.2059	10.9738	7.1377	21.534	48.8395	20.9985	25.3614	31.2066	16.5361	10.5385	13.6857	19.9461	11.2939	39.9901	13.1636	18.3712	6.11475	9.80193	16.9059	13.5971	27.6226	7.98571	46.5788	55.955	10.636	34.8661	27.3753	23.3335	43.0875	43.8591	47.7357	35.6595	30.2176	25.3776	35.0974	13.9931	14.8841	51.7502	45.2412	12.5126	32.0706	28.7646	26.8059	31.4512	16.1351	18.5583	22.2125
cg24396875	1.90748	13.8833	11.0408	13.2621	22.6106	10.3865	9.85219	8.3543	5.49496	2.85777	11.9113	14.0631	16.7185	10.9759	21.1296	1.26752	14.5519	7.45957	25.1469	16.7853	11.0441	13.4911	3.15977	17.6937	7.27034	16.8569	41.8553	1.46862	4.73261	4.21844	4.47498	6.41161	8.45012	1.51456	3.58487	4.38946	1.32525	13.3422	9.6591	12.9251	7.04623	15.5962	2.11733	3.45278	6.51351	1.6942	8.69134	9.81023	8.00035
cg24403644	14.415	3.36067	7.03799	10.2965	2.72168	3.9217	29.1284	13.5278	7.39275	10.8742	4.86056	9.35599	0.817147	4.35771	2.93513	19.4416	2.40476	10.4657	7.52165	4.88613	3.89144	9.58854	9.7263	4.28702	26.3834	36.2871	24.9801	15.2929	9.31732	10.4831	24.3988	25.5905	27.5316	17.4158	9.88332	6.84732	16.8118	2.4121	8.31366	32.0948	27.0384	6.31005	12.3834	10.5695	8.05518	12.8279	11.8948	6.12222	2.07663
cg24531955	8.97055	4.06676	10.1057	12.4632	8.74616	5.26206	20.2938	8.46951	5.25559	5.46837	8.52299	11.994	3.72433	4.73277	9.12603	10.9824	5.92141	6.59433	13.9591	8.21871	6.07131	9.18222	5.44092	8.71485	17.6814	27.3552	32.3765	6.70344	3.86058	7.89759	15.1586	16.7454	18.8564	8.97457	3.46497	1.49458	9.26407	4.73574	10.266	24.007	17.6989	8.08116	5.23855	4.00786	3.40564	4.10569	11.8842	8.05364	0.294424
cg24737193	2.63115	6.9609	6.03474	8.28072	19.7302	3.88329	14.0255	5.52528	1.15289	1.94752	5.76485	8.32761	13.8317	5.38851	16.5064	5.04633	9.31615	3.86457	18.711	11.4015	4.77831	7.54174	0.945119	12.1672	11.5405	20.993	35.6685	2.39708	1.16907	2.25421	8.14966	8.09104	12.7059	2.9381	2.06411	1.89394	2.74034	8.54295	5.3369	16.21	10.0068	9.08565	1.78569	0.865784	1.94494	0.781638	6.06706	4.20868	6.52365
cg24865132	7.22055	4.837	0.751846	0.715563	12.3257	3.71642	25.2852	2.21516	3.67966	10.1951	2.54711	1.58412	7.74723	3.43454	6.83708	17.2824	5.4308	1.0815	5.46696	3.22755	2.14206	0.910376	4.26159	4.04287	23.209	32.0161	12.7934	12.1139	4.27333	2.51335	18.0039	17.4577	24.4313	9.65601	9.81988	4.44154	9.2191	4.6766	0.888104	27.5867	19.531	1.71555	8.19579	5.09546	5.57442	7.15101	1.2975	2.29199	10.661
cg24891125	24.4873	9.5265	6.83306	6.12029	4.62989	13.7186	41.7542	15.236	17.1185	23.4092	8.47382	4.81219	6.45216	12.3081	4.77557	33.531	6.87577	11.73	1.30701	5.0652	8.38925	8.02143	19.4719	3.49317	39.7325	48.8547	11.5019	27.2467	19.3732	14.347	35.51	35.7403	40.9379	27.5719	22.8454	17.9137	26.9569	6.51798	8.38212	44.1539	37.4003	6.6703	24.3162	20.7949	19.1181	23.9022	10.6101	9.92615	15.6877
cg25243766	3.66238	7.4596	8.42464	10.6199	15.2535	6.15902	13.636	6.83417	3.08608	2.33188	8.16798	10.6888	9.32837	6.0009	14.5635	4.50017	8.83547	5.34415	19.7248	11.0486	6.92493	9.28508	2.16113	11.8655	11.1008	20.6656	36.3237	2.67877	2.51814	3.62792	8.13305	9.22639	12.2636	3.44472	1.90857	1.57188	3.46777	7.60919	7.48404	16.793	10.42	9.82769	2.65507	1.99414	3.21941	1.25539	8.02043	6.65339	2.6347
cg25368647	0.353048	8.28022	6.54343	8.8772	23.135	5.01486	10.0893	6.9411	1.63475	1.82375	6.77883	9.27424	16.4667	7.43988	17.9743	3.80475	12.0999	4.70568	20.5562	14.1104	5.81999	8.6112	1.8312	14.8157	8.01342	16.8205	37.73	1.85005	2.02025	1.72626	3.14834	3.21191	9.23564	0.330837	2.68907	4.85198	1.15573	11.5768	5.84034	12.3911	4.79122	10.4228	1.10887	1.31716	3.00632	1.38942	5.33779	5.11392	11.5635
cg25683495	8.91258	1.6562	1.36099	2.53397	7.61983	1.94731	28.3209	6.12417	2.73351	10.3213	0.796636	1.53412	3.48225	1.05696	3.28668	20.3189	2.05666	3.10047	3.34352	2.61273	0.897152	2.06264	5.12422	2.49993	26.2456	35.0527	19.5615	13.8347	4.65393	3.05883	21.0404	20.4943	27.4678	12.375	9.83988	4.10649	11.6711	1.74241	1.89458	30.6233	22.5676	1.2467	9.50773	5.90455	5.38518	9.48134	3.90556	0.750888	7.66385
cg25772418	12.3272	29.2037	27.0026	29.3111	38.0438	26.5129	1.33179	23.9864	21.4695	17.6305	28.0377	30.1636	32.1395	26.933	36.7944	9.38814	30.4237	23.4087	41.1614	32.6547	27.1705	29.6175	18.4327	33.5828	1.92696	4.41972	57.8298	14.298	20.7177	18.5741	6.66001	3.87263	2.29504	12.0051	18.6775	20.0351	9.4139	29.1578	25.397	1.28512	2.84064	31.4203	16.2324	19.4572	22.32	17.2551	22.6323	25.9366	23.4523
cg25923729	7.36985	4.09648	1.08468	1.25406	12.899	2.59191	23.5405	4.43125	2.77697	6.65399	1.83615	1.14803	8.73909	2.23587	8.20115	14.8153	4.14706	1.25953	6.90293	2.78432	1.43421	0.775805	4.5473	3.63717	21.1916	30.478	19.6543	9.43052	3.65575	3.12173	17.256	16.7098	22.3473	8.7993	5.74515	2.67516	9.09162	3.25706	1.2925	25.4831	18.7423	1.94438	5.38122	4.01768	3.4743	6.03079	2.39121	1.86189	6.77358
cg26094651	17.6779	34.8839	31.9548	34.2632	44.1538	31.465	7.22632	29.5766	26.4216	23.0753	32.9898	35.1376	38.2825	32.1577	42.5035	15.2444	35.8036	28.5381	46.2959	38.0334	32.1226	34.5696	23.5784	38.9314	6.84966	0.258685	63.0234	20.1444	25.8111	23.5505	11.6121	8.81808	8.19709	17.0664	24.7579	25.7742	15.0964	34.6282	30.408	2.80698	7.69292	36.8075	21.1845	24.4094	27.5995	22.3427	27.5844	30.8888	29.5321
cg26180383	12.8604	3.54234	1.56288	2.21476	8.56953	4.46245	31.8685	7.87547	6.119	14.3744	2.51794	1.18909	5.14407	3.56718	4.71246	23.5869	2.92139	4.53267	2.81221	1.7695	1.77591	2.52819	8.75847	1.39754	29.7018	38.6905	17.097	17.8341	8.48305	5.33305	25.0007	24.6323	30.8942	16.513	13.6309	7.72593	15.8066	2.02464	2.27082	34.1083	26.6711	0.957939	13.2793	9.92869	9.05034	13.4626	4.73687	2.51893	10.0159
cg26264318	1.1771	10.8456	9.73159	11.8111	22.5133	7.87571	11.1623	6.64186	4.17908	1.38155	9.47496	11.8621	15.7896	9.15066	19.2239	4.39932	13.634	5.18708	23.0761	15.6185	8.53333	10.9803	2.7392	16.5257	9.24003	18.0471	40.0651	0.541211	2.70524	3.48799	4.1665	3.96911	10.4622	0.544792	1.79971	3.34764	1.32603	12.5953	8.66456	13.0931	5.798	13.0476	0.673852	2.03389	3.82232	1.09064	7.75686	7.92558	7.73742
cg26275850	44.31	26.6305	20.5088	18.7151	10.3673	31.8063	58.1059	27.9139	36.8703	40.2704	26.4785	21.3328	21.7998	30.9568	19.9549	48.1616	21.3198	25.0858	16.6093	17.7045	28.0641	20.2363	38.7797	18.1588	55.1601	65.215	13.9343	44.7368	39.0309	34.2175	53.7279	55.4395	56.3349	47.2585	39.0473	35.7718	46.6647	24.532	21.9919	61.5012	56.8225	21.0454	41.8745	40.4414	37.7077	42.125	23.1474	29.2805	29.1242
cg26470501	6.66693	3.1488	1.30579	1.86009	12.663	2.59059	23.3473	4.29638	2.48037	7.41875	1.48289	0.850563	7.73841	2.53417	7.52839	14.9612	4.51659	1.24181	6.57868	4.37723	0.817029	1.64353	3.87259	4.62202	21.1452	30.2143	22.206	9.50665	3.06662	2.0349	16.6174	16.0761	22.3255	8.33519	6.61149	2.71847	8.47571	3.58552	1.44574	25.414	18.1272	2.54583	5.66846	3.43859	3.40529	5.48388	2.76595	1.2367	8.43522
cg26497348	6.2447	3.75531	1.28545	1.66283	13.1224	2.05124	21.1264	3.6944	2.05506	5.92899	1.24107	0.821237	8.66748	2.16503	8.312	12.3717	4.48526	1.02345	7.676	4.33343	1.05353	1.47788	3.00434	4.72641	18.7381	28.0448	22.6629	7.67768	2.23097	2.40748	14.9453	14.8602	19.9219	7.55506	4.98736	1.74616	7.822	3.72036	1.52824	23.4127	16.8531	2.79673	4.10053	2.68954	2.64165	4.00463	2.72292	1.17902	6.5992
cg26981978	4.66804	6.25825	0.670885	0.692305	16.2303	3.91179	19.7695	2.74214	2.96797	6.10647	2.89238	1.63785	11.1432	4.96138	10.1296	11.7867	7.67889	0.796361	9.17401	5.55005	2.52717	1.4718	3.02765	6.70006	17.7134	26.5205	18.5262	7.09444	3.27002	1.67775	12.5082	11.9621	18.9356	5.4763	6.08891	4.51497	5.73113	6.95086	0.699285	22.0254	14.0354	3.57407	5.01052	3.39866	4.29078	4.18026	0.682482	2.424	11.3495
cg27165794	5.15644	3.67711	3.46285	5.95747	15.1699	1.04596	17.6845	4.9055	1.26359	2.83405	2.35498	5.44346	10.1211	1.66253	11.3859	8.45744	5.21906	2.53896	13.5895	7.3102	1.68332	4.348	1.61449	7.85996	15.0712	24.6723	30.5616	4.5356	1.3311	2.98633	12.159	12.5052	16.2446	5.80061	1.7901	0.519092	6.13461	4.67915	3.67412	20.1398	14.3909	5.72714	1.7748	1.5643	1.1038	2.02517	5.52965	1.91799	4.11872
[truncated: 104 more columns]

## Sheet: Supplementary Table 10
Supplementary Table 10 Dynamic Time Warping (DTW) results of alignment among trajectories of genetic variation of PC-Horvath and its CpGs
	PC-Horvath	cg00075967	cg00091693	cg00168942	cg00374717	cg00431549	cg00436603	cg00864867	cg00945507	cg01027739	cg01027805	cg01234063	cg01262913	cg01353448	cg01407797	cg01459453	cg01485645	cg01511567	cg01560871	cg01570885	cg01584473	cg01644850	cg01656216	cg01820374	cg01968178	cg02047577	cg02071305	cg02085507	cg02154074	cg02217159	cg02275294	cg02331561	cg02332492	cg02335441	cg02364642	cg02388150	cg02479575	cg02489552	cg02580606	cg02827112	cg03019000	cg03103192	cg03167275	cg03270204	cg03286783	cg03330058	cg03565323	cg03578041	cg03588357
PC-Horvath	0	3.81693	36.8562	23.6479	43.4356	25.5179	6.87166	35.4003	3.01661	38.0753	33.0338	42.9492	38.3514	1.51488	26.27	6.21545	21.6347	10.1523	15.7843	29.484	16.8303	34.5531	30.9548	4.96467	41.9805	40.902	24.1154	20.4647	6.95665	25.0578	26.3619	44.2574	32.3825	26.5401	29.0097	32.5583	29.2522	1.57066	42.6667	40.6113	26.6061	12.233	36.0179	24.7807	35.8442	7.05116	23.5601	17.4091	28.0587
cg00075967	3.81693	0	19.8886	8.43833	26.4651	9.51288	2.42717	18.7325	2.75134	21.1672	22.4427	25.9816	21.8509	8.56604	10.1304	17.4243	8.86973	2.87371	11.7347	15.266	8.90759	22.4355	14.0023	4.96143	25.0128	25.4221	10.2325	6.04455	0.935137	10.5075	9.8561	27.282	16.2371	12.0915	12.042	15.5907	12.2846	9.84677	27.8864	24.1622	12.0276	2.34326	19.0503	8.93426	18.8735	6.77694	9.15283	6.45929	11.2082
cg00091693	36.8562	19.8886	0	10.0594	4.4584	5.70745	24.2432	2.36452	32.9581	3.56803	8.11277	4.40935	1.01065	44.3684	7.93766	52.4704	10.2572	16.9164	16.9904	5.92027	18.7268	8.83873	2.36828	30.7261	1.93112	1.75651	8.82298	7.82466	13.5661	7.12421	3.31852	3.91811	5.40951	8.31775	3.26419	3.00469	3.56206	45.1019	2.22168	1.7349	7.74151	10.428	1.29032	6.86308	0.528909	30.0007	7.78074	8.86564	3.46713
cg00168942	23.6479	8.43833	10.0594	0	15.7851	3.50103	10.321	8.67984	19.1779	8.01027	6.27591	15.5558	10.4408	31.16	1.47308	38.8116	0.734217	6.78962	9.44896	2.12845	6.76234	8.6261	5.45677	17.644	14.0518	11.6116	1.19709	1.93173	6.87215	1.33696	3.36118	14.2022	4.01816	1.05748	3.44467	6.07847	3.85477	31.3503	11.8717	13.8055	4.21525	2.42573	10.8264	2.59548	9.23111	16.2967	1.02076	4.63413	3.15003
cg00374717	43.4356	26.4651	4.4584	15.7851	0	5.43083	30.6875	3.88937	39.4259	2.0866	5.61367	0.370223	1.79156	50.9477	11.9566	58.745	15.6347	23.4958	15.1216	7.40013	22.3414	4.38187	5.48051	35.7854	1.15972	1.46756	15.0179	12.8771	18.3034	11.2536	7.44652	0.475598	7.44674	13.5209	9.03576	7.28783	8.00254	51.0513	1.4919	1.06953	8.06706	15.6474	3.94959	7.62816	4.2142	33.7098	11.9341	12.8887	6.77878
cg00431549	25.5179	9.51288	5.70745	3.50103	5.43083	0	12.9048	2.5762	21.6534	3.33734	7.95455	4.5968	4.91008	33.03	2.91556	42.5179	3.73365	7.50466	10.9271	3.81095	12.6995	5.01251	3.04903	21.9058	6.7006	6.81151	3.9602	2.09982	5.86699	3.73659	2.08082	5.34995	3.66286	5.1052	3.06666	3.04025	3.3739	34.0701	7.76877	5.11252	2.85477	2.89595	5.6772	1.19922	4.48188	21.1405	3.06892	5.06387	1.22531
cg00436603	6.87166	2.42717	24.2432	10.321	30.6875	12.9048	0	22.4381	2.67797	22.6415	16.0735	30.3361	24.6468	13.0208	13.2498	21.7998	7.71405	1.65016	5.05141	14.6297	4.00504	17.1482	18.1712	2.44748	28.5787	25.9599	9.47699	7.9321	2.02192	11.9861	13.7488	30.3794	16.7731	11.0596	16.3966	19.9452	16.5905	13.7888	26.83	27.3781	14.1115	2.40455	23.4048	12.1676	23.0227	2.68228	10.9443	5.68994	15.4456
cg00864867	35.4003	18.7325	2.36452	8.67984	3.88937	2.5762	22.4381	0	31.2139	3.81546	6.54738	3.54845	3.59904	42.8224	5.80072	51.7929	9.33269	15.4782	11.3941	4.63402	16.3263	3.74425	2.4073	29.1963	4.10912	3.77611	8.11795	6.44973	12.2468	4.63961	3.24734	3.87569	4.67009	7.85189	4.74533	4.57663	1.78976	43.0982	5.34659	2.91573	4.42287	8.97493	1.45278	3.83547	2.74691	27.6947	5.12033	6.97219	2.95132
cg00945507	3.01661	2.75134	32.9581	19.1779	39.4259	21.6534	2.67797	31.2139	0	31.7438	25.0986	39.0395	33.5062	6.20788	22.0252	14.9489	16.2509	5.08071	10.0027	23.5296	10.7436	26.117	26.9378	1.57397	37.4552	34.8718	18.2024	16.6002	3.83486	20.9366	22.4974	39.4818	25.7631	20	25.1452	28.6938	25.346	6.76126	35.7978	36.1711	22.6775	8.45782	32.1535	20.9162	31.8045	2.06195	19.6571	12.7649	24.1943
cg01027739	38.0753	21.1672	3.56803	8.01027	2.0866	3.33734	22.6415	3.81546	31.7438	0	2.11682	2.21261	1.94858	45.5358	5.79908	48.897	7.06765	18.4603	6.49078	0.914563	12.3923	2.0883	4.01031	26.795	3.08246	3.31872	7.38434	9.19313	14.9012	7.27203	4.7393	1.75444	1.07565	4.69279	4.20112	2.54174	6.79243	43.3196	3.04096	2.95866	2.43061	11.8417	6.26107	3.09723	2.62049	23.7607	8.61519	12.2568	3.25604
cg01027805	33.0338	22.4427	8.11277	6.27591	5.61367	7.95455	16.0735	6.54738	25.0986	2.11682	0	5.00283	6.91666	39.1856	5.06314	42.8228	5.10131	14.459	5.80108	2.95663	7.64915	1.43051	9.90263	21.6748	8.26114	7.85932	5.33931	9.35405	19.063	5.32676	10.36	3.93591	2.59036	3.20976	6.9418	4.32767	8.77956	37.2771	5.49706	8.0982	4.33639	11.1034	13.1208	6.8083	6.77685	18.4047	6.10089	11.0354	7.1693
cg01234063	42.9492	25.9816	4.40935	15.5558	0.370223	4.5968	30.3361	3.54845	39.0395	2.21261	5.00283	0	1.73007	50.4614	11.3723	58.0061	14.7947	23.0094	14.3337	6.65829	21.5014	3.72183	5.52015	35.1126	1.05398	1.76746	14.67	12.4483	17.9302	10.916	7.30981	0.370983	6.90088	12.6809	8.32189	6.57515	7.48872	50.6192	1.25642	1.68469	7.54909	15.1834	3.97946	7.22104	3.91317	32.8698	11.3087	12.3886	6.53538
cg01262913	38.3514	21.8509	1.01065	10.4408	1.79156	4.91008	24.6468	3.59904	33.5062	1.94858	6.91666	1.73007	0	45.6324	7.70685	52.983	10.5993	18.2423	14.374	6.43709	19.9787	5.69353	2.61165	31.6332	1.27838	1.09034	9.29778	8.57615	15.0679	7.49628	3.52506	1.66957	5.56107	9.15834	4.00872	3.52084	4.11843	45.5736	1.04432	1.61024	6.38611	11.4641	3.77861	5.74015	0.558732	30.0039	8.48192	10.3295	2.87444
cg01353448	1.51488	8.56604	44.3684	31.16	50.9477	33.03	13.0208	42.8224	6.20788	45.5358	39.1856	50.4614	45.6324	0	33.6458	1.54016	28.6469	15.933	22.0751	36.3115	23.8888	40.5754	38.419	9.71359	49.4926	47.687	31.3401	27.9769	12.9131	32.57	33.8741	51.725	39.3931	33.529	36.5218	40.0705	36.7644	0.559735	49.1907	47.9466	34.1183	19.6336	43.5301	32.2928	43.3564	11.1767	31.0723	24.6585	35.5709
cg01407797	26.27	10.1304	7.93766	1.47308	11.9566	2.91556	13.2498	5.80072	22.0252	5.79908	5.06314	11.3723	7.70685	33.6458	0	42.5863	2.11831	7.98339	6.27949	1.92557	6.67546	6.25226	4.77297	19.6925	11.6271	9.34129	2.15551	3.34944	8.20444	2.68432	3.44157	10.7302	3.26889	1.81482	1.7161	2.37823	3.63668	33.8664	9.5354	10.9656	1.63639	4.57192	11.0401	1.45425	6.44207	18.0235	3.02824	7.24406	1.76523
cg01459453	6.21545	17.4243	52.4704	38.8116	58.745	42.5179	21.7998	51.7929	14.9489	48.897	42.8228	58.0061	52.983	1.54016	42.5863	0	35.8587	23.1925	26.7998	42.705	29.4627	43.2829	47.6009	19.2014	56.5105	54.0233	36.9974	37.4647	22.3883	39.4861	43.3619	56.635	43.9655	38.3283	46.0096	49.5583	46.0677	3.27281	54.2908	56.5178	40.9552	29.1214	53.0179	41.7807	52.2121	18.3613	39.0379	32.9421	45.0587
cg01485645	21.6347	8.86973	10.2572	0.734217	15.6347	3.73365	7.71405	9.33269	16.2509	7.06765	5.10131	14.7947	10.5993	28.6469	2.11831	35.8587	0	5.18007	8.58026	2.36936	4.71159	7.2503	6.28681	15.0124	14.1098	11.7519	0.631146	1.93563	6.69299	1.55341	3.86419	13.4236	3.68662	0.676173	4.16522	6.41209	4.84018	28.6633	11.8244	14.2891	4.07941	2.45578	11.9423	2.96052	9.77777	13.6311	1.67507	3.82303	3.8939
cg01511567	10.1523	2.87371	16.9164	6.78962	23.4958	7.50466	1.65016	15.4782	5.08071	18.4603	14.459	23.0094	18.2423	15.933	7.98339	23.1925	5.18007	0	6.17805	10.7747	4.82846	16.2592	11.2517	5.03801	22.0407	20.3865	6.92731	4.74603	1.66679	9.19317	7.4021	24.3176	13.7285	8.87389	9.18786	12.6223	9.87167	16.1587	21.9481	20.5361	10.7037	1.64186	16.1082	7.49905	15.9044	5.14533	7.97162	3.6795	8.54492
cg01560871	15.7843	11.7347	16.9904	9.44896	15.1216	10.9271	5.05141	11.3941	10.0027	6.49078	5.80108	14.3337	14.374	22.0751	6.27949	26.7998	8.58026	6.17805	0	7.12698	2.03927	4.41675	16.1437	5.58248	18.4327	16.717	7.42247	13.478	10.9218	8.14984	14.6994	13.0285	6.95916	6.08065	11.1141	8.82254	15.1688	21.0661	16.5475	16.7428	4.72601	9.60777	22.5688	7.61908	14.412	3.59439	8.43098	9.8013	10.3832
cg01570885	29.484	15.266	5.92027	2.12845	7.40013	3.81095	14.6297	4.63402	23.5296	0.914563	2.95663	6.65829	6.43709	36.3115	1.92557	42.705	2.36936	10.7747	7.12698	0	8.34865	3.14049	5.79077	21.5465	8.21467	7.33296	2.89823	5.13256	12.9616	2.76032	5.4879	5.43922	0.497989	1.56504	3.81108	2.00156	4.16163	35.6318	6.2847	9.11176	2.72678	6.99384	11.3442	3.20858	4.83185	19.2142	3.33982	8.20577	3.76428
cg01584473	16.8303	8.90759	18.7268	6.76234	22.3414	12.6995	4.00504	16.3263	10.7436	12.3923	7.64915	21.5014	19.9787	23.8888	6.67546	29.4627	4.71159	4.82846	2.03927	8.34865	0	7.76345	17.0151	7.94948	22.3693	20.8272	4.30215	7.74411	7.61595	5.58925	13.4182	20.1303	8.92491	4.31673	14.278	13.1188	14.5717	22.7094	19.9039	23.9563	5.73751	4.74463	23.0092	8.16969	17.7076	5.73799	5.26968	5.33131	13.6775
cg01644850	34.5531	22.4355	8.83873	8.6261	4.38187	5.01251	17.1482	3.74425	26.117	2.0883	1.43051	3.72183	5.69353	40.5754	6.25226	43.2829	7.2503	16.2592	4.41675	3.14049	7.76345	0	8.93712	21.7148	7.03949	6.25424	7.12218	12.8167	19.5333	7.2643	9.31398	3.2623	3.42935	4.75364	7.06473	4.89354	10.2568	38.1027	5.99876	5.67518	3.18217	12.1377	8.9243	5.02802	7.07393	18.1466	8.09989	13.0898	6.66987
cg01656216	30.9548	14.0023	2.36828	5.45677	5.48051	3.04903	18.1712	2.4073	26.9378	4.01031	9.90263	5.52015	2.61165	38.419	4.77297	47.6009	6.28681	11.2517	16.1437	5.79077	17.0151	8.93712	0	26.9353	4.1135	4.14307	4.2934	2.92274	8.42104	2.41294	0.620024	6.15122	5.79686	5.29028	1.77738	3.43027	0.524704	39.4651	5.47868	2.85746	5.29029	5.06456	1.97475	3.68698	1.93125	26.5925	3.22948	5.30302	1.39802
cg01820374	4.96467	4.96143	30.7261	17.644	35.7854	21.9058	2.44748	29.1963	1.57397	26.795	21.6748	35.1126	31.6332	9.71359	19.6925	19.2014	15.0124	5.03801	5.58248	21.5465	7.94948	21.7148	26.9353	0	34.786	33.042	15.692	16.8971	5.77045	17.6561	22.9514	34.2648	22.315	16.8155	25.2561	26.1767	25.232	10.4227	33.117	35.5542	18.5085	9.01843	32.6706	20.1534	29.8999	1.1153	16.977	12.224	24.3406
cg01968178	41.9805	25.0128	1.93112	14.0518	1.15972	6.7006	28.5787	4.10912	37.4552	3.08246	8.26114	1.05398	1.27838	49.4926	11.6271	56.5105	14.1098	22.0407	18.4327	8.21467	22.3693	7.03949	4.1135	34.786	0	1.0757	12.9463	11.5538	17.1613	10.37	6.01076	1.54541	7.74878	12.215	7.37326	6.41546	6.72778	49.4862	1.22293	0.591752	9.67792	14.2211	2.26539	8.68038	2.08839	33.4109	11.2627	11.9451	6.31944
cg02047577	40.902	25.4221	1.75651	11.6116	1.46756	6.81151	25.9599	3.77611	34.8718	3.31872	7.85932	1.76746	1.09034	47.687	9.34129	54.0233	11.7519	20.3865	16.717	7.33296	20.8272	6.25424	4.14307	33.042	1.0757	0	10.4711	10.7607	18.7285	8.17578	5.56813	1.89892	7.37277	10.0664	5.53951	4.84295	4.87156	47.2279	0.6416	1.02049	9.02675	14.0628	3.77569	8.59219	1.54108	31.2333	9.22653	11.8857	4.9705
cg02071305	24.1154	10.2325	8.82298	1.19709	15.0179	3.9602	9.47699	8.11795	18.2024	7.38434	5.33931	14.67	9.29778	31.3401	2.15551	36.9974	0.631146	6.92731	7.42247	2.89823	4.30215	7.12218	4.2934	15.692	12.9463	10.4711	0	2.20565	8.22749	0.945371	2.88273	13.4716	3.9731	0.811784	2.67019	5.60169	3.40853	30.4597	10.9422	12.5994	3.66546	2.71626	9.25278	3.51866	8.19995	14.5578	1.31261	3.73063	2.76688
cg02085507	20.4647	6.04455	7.82466	1.93173	12.8771	2.09982	7.9321	6.44973	16.6002	9.19313	9.35405	12.4483	8.57615	27.9769	3.34944	37.4647	1.93563	4.74603	13.478	5.13256	7.74411	12.8167	2.92274	16.8971	11.5538	10.7607	2.20565	0	3.67332	2.60305	0.728532	13.8611	7.37035	3.29156	2.66434	5.42612	2.86934	29.3011	12.5418	10.0293	5.57982	1.05799	6.35971	2.5213	6.77945	17.0411	2.04264	2.38566	1.90421
cg02154074	6.95665	0.935137	13.5661	6.87215	18.3034	5.86699	2.02192	12.2468	3.83486	14.9012	19.063	17.9302	15.0679	12.9131	8.20444	22.3883	6.69299	1.66679	10.9218	12.9616	7.61595	19.5333	8.42104	5.77045	17.1613	18.7285	8.22749	3.67332	0	8.29331	5.18945	19.3498	14.6932	10.6658	7.9759	11.018	8.34596	14.4945	21.6706	16.3024	10.4992	1.0795	11.4556	6.71714	12.499	7.01146	6.85966	3.27436	6.68725
cg02217159	25.0578	10.5075	7.12421	1.33696	11.2536	3.73659	11.9861	4.63961	20.9366	7.27203	5.32676	10.916	7.49628	32.57	2.68432	39.4861	1.55341	9.19317	8.14984	2.76032	5.58925	7.2643	2.41294	17.6561	10.37	8.17578	0.945371	2.60305	8.29331	0	1.92211	12.55	3.85449	1.14677	2.85988	5.70653	2.35546	32.8113	9.76068	7.93732	3.93954	3.23955	3.66594	3.97151	6.56707	16.3568	0.630661	3.53536	2.47419
cg02275294	26.3619	9.8561	3.31852	3.36118	7.44652	2.08082	13.7488	3.24734	22.4974	4.7393	10.36	7.30981	3.52506	33.8741	3.44157	43.3619	3.86419	7.4021	14.6994	5.4879	13.4182	9.31398	0.620024	22.9514	6.01076	5.56813	2.88273	0.728532	5.18945	1.92211	0	8.06778	5.51928	4.32152	1.31151	2.94194	0.731033	35.2032	6.88279	4.76881	4.38074	1.89211	3.42683	2.49772	2.47749	22.8478	1.2015	3.19714	1.0083
cg02331561	44.2574	27.282	3.91811	14.2022	0.475598	5.34995	30.3794	3.87569	39.4818	1.75444	3.93591	0.370983	1.66957	51.725	10.7302	56.635	13.4236	24.3176	13.0285	5.43922	20.1303	3.2623	6.15122	34.2648	1.54541	1.89892	13.4716	13.8611	19.3498	12.55	8.06778	0	5.96372	11.3097	7.5509	5.29332	9.22892	50.8515	0.91419	2.20109	7.25754	16.5871	5.53454	7.42043	3.34896	31.4987	13.3424	14.4252	6.92408
cg02332492	32.3825	16.2371	5.40951	4.01816	7.44674	3.66286	16.7731	4.67009	25.7631	1.07565	2.59036	6.90088	5.56107	39.3931	3.26889	43.9655	3.68662	13.7285	6.95916	0.497989	8.92491	3.42935	5.79686	22.315	7.74878	7.37277	3.9731	7.37035	14.6932	3.85449	5.51928	5.96372	0	2.14891	4.11664	2.17907	5.67023	37.6967	6.37921	8.00187	1.94751	8.71274	12.3127	2.17855	4.23772	19.8577	4.57542	10.0469	3.20281
cg02335441	26.5401	12.0915	8.31775	1.05748	13.5209	5.1052	11.0596	7.85189	20	4.69279	3.20976	12.6809	9.15834	33.529	1.81482	38.3283	0.676173	8.87389	6.08065	1.56504	4.31673	4.75364	5.29028	16.8155	12.215	10.0664	0.811784	3.29156	10.6658	1.14677	4.32152	11.3097	2.14891	0	3.76541	4.33104	3.879	32.0777	9.85679	13.425	2.12578	4.09627	10.5205	3.13683	7.82876	14.9111	1.61106	5.36341	4.17762
cg02364642	29.0097	12.042	3.26419	3.44467	9.03576	3.06666	16.3966	4.74533	25.1452	4.20112	6.9418	8.32189	4.00872	36.5218	1.7161	46.0096	4.16522	9.18786	11.1141	3.81108	14.278	7.06473	1.77738	25.2561	7.37326	5.53951	2.67019	2.66434	7.9759	2.85988	1.31151	7.5509	4.11664	3.76541	0	0.942497	1.12712	37.4157	5.98029	7.5758	3.70654	4.71888	6.064	2.65856	2.61531	24.2171	3.36435	6.10882	0.922903
cg02388150	32.5583	15.5907	3.00469	6.07847	7.28783	3.04025	19.9452	4.57663	28.6938	2.54174	4.32767	6.57515	3.52084	40.0705	2.37823	49.5583	6.41209	12.6223	8.82254	2.00156	13.1188	4.89354	3.43027	26.1767	6.41546	4.84295	5.60169	5.42612	11.018	5.70653	2.94194	5.29332	2.17907	4.33104	0.942497	0	3.3166	40.4857	4.41151	7.50046	2.9271	7.68355	7.89464	2.66777	1.94155	24.4872	6.39299	8.66591	1.26434
cg02479575	29.2522	12.2846	3.56206	3.85477	8.00254	3.3739	16.5905	1.78976	25.346	6.79243	8.77956	7.48872	4.11843	36.7644	3.63668	46.0677	4.84018	9.87167	15.1688	4.16163	14.5717	10.2568	0.524704	25.232	6.72778	4.87156	3.40853	2.86934	8.34596	2.35546	0.731033	9.22892	5.67023	3.879	1.12712	3.3166	0	37.8175	6.26584	4.63088	5.7042	5.13214	0.906647	4.067	3.3283	25.0111	3.0814	5.07216	1.72239
cg02489552	1.57066	9.84677	45.1019	31.3503	51.0513	34.0701	13.7888	43.0982	6.76126	43.3196	37.2771	50.6192	45.5736	0.559735	33.8664	3.27281	28.6633	16.1587	21.0661	35.6318	22.7094	38.1027	39.4651	10.4227	49.4862	47.2279	30.4597	29.3011	14.4945	32.8113	35.2032	50.8515	37.6967	32.0777	37.4157	40.4857	37.8175	0	48.1046	48.3578	34.2738	21.0752	44.969	32.9843	43.8765	10.7739	31.6585	25.4572	36.498
cg02580606	42.6667	27.8864	2.22168	11.8717	1.4919	7.76877	26.83	5.34659	35.7978	3.04096	5.49706	1.25642	1.04432	49.1907	9.5354	54.2908	11.8244	21.9481	16.5475	6.2847	19.9039	5.99876	5.47868	33.117	1.22293	0.6416	10.9422	12.5418	21.6706	9.76068	6.88279	0.91419	6.37921	9.85679	5.98029	4.41151	6.26584	48.1046	0	1.66221	9.76181	16.1684	4.87552	9.98205	2.13664	31.0461	10.9987	14.0376	6.01815
cg02827112	40.6113	24.1622	1.7349	13.8055	1.06953	5.11252	27.3781	2.91573	36.1711	2.95866	8.0982	1.68469	1.61024	47.9466	10.9656	56.5178	14.2891	20.5361	16.7428	9.11176	23.9563	5.67518	2.85746	35.5542	0.591752	1.02049	12.5994	10.0293	16.3024	7.93732	4.76881	2.20109	8.00187	13.425	7.5758	7.50046	4.63088	48.3578	1.66221	0	8.42015	13.0064	2.24227	7.38975	1.50437	34.1709	8.77728	10.1011	4.9956
cg03019000	26.6061	12.0276	7.74151	4.21525	8.06706	2.85477	14.1115	4.42287	22.6775	2.43061	4.33639	7.54909	6.38611	34.1183	1.63639	40.9552	4.07941	10.7037	4.72601	2.72678	5.73751	3.18217	5.29029	18.5085	9.67792	9.02675	3.66546	5.57982	10.4992	3.93954	4.38074	7.25754	1.94751	2.12578	3.70654	2.9271	5.7042	34.2738	9.76181	8.42015	0	7.21399	11.0626	1.14171	5.98671	16.2822	4.98127	9.96705	2.40247
cg03103192	12.233	2.34326	10.428	2.42573	15.6474	2.89595	2.40455	8.97493	8.45782	11.8417	11.1034	15.1834	11.4641	19.6336	4.57192	29.1214	2.45578	1.64186	9.60777	6.99384	4.74463	12.1377	5.06456	9.01843	14.2211	14.0628	2.71626	1.05799	1.0795	3.23955	1.89211	16.5871	8.71274	4.09627	4.71888	7.68355	5.13214	21.0752	16.1684	13.0064	7.21399	0	8.69619	3.51004	9.35912	9.7876	2.4364	1.85195	3.45289
cg03167275	36.0179	19.0503	1.29032	10.8264	3.94959	5.6772	23.4048	1.45278	32.1535	6.26107	13.1208	3.97946	3.77861	43.5301	11.0401	53.0179	11.9423	16.1082	22.5688	11.3442	23.0092	8.9243	1.97475	32.6706	2.26539	3.77569	9.25278	6.35971	11.4556	3.66594	3.42683	5.53454	12.3127	10.5205	6.064	7.89464	0.906647	44.969	4.87552	2.24227	11.0626	8.69619	0	8.27537	1.91156	32.9032	3.84026	5.49786	5.05566
cg03270204	24.7807	8.93426	6.86308	2.59548	7.62816	1.19922	12.1676	3.83547	20.9162	3.09723	6.8083	7.22104	5.74015	32.2928	1.45425	41.7807	2.96052	7.49905	7.61908	3.20858	8.16969	5.02802	3.68698	20.1534	8.68038	8.59219	3.51866	2.5213	6.71714	3.97151	2.49772	7.42043	2.17855	3.13683	2.65856	2.66777	4.067	32.9843	9.98205	7.38975	1.14171	3.51004	8.27537	0	5.26398	19.395	3.38133	6.5952	1.28
cg03286783	35.8442	18.8735	0.528909	9.23111	4.2142	4.48188	23.0227	2.74691	31.8045	2.62049	6.77685	3.91317	0.558732	43.3564	6.44207	52.2121	9.77777	15.9044	14.412	4.83185	17.7076	7.07393	1.93125	29.8999	2.08839	1.54108	8.19995	6.77945	12.499	6.56707	2.47749	3.34896	4.23772	7.82876	2.61531	1.94155	3.3283	43.8765	2.13664	1.50437	5.98671	9.35912	1.91156	5.26398	0	28.9305	7.19345	8.53722	2.483
cg03330058	7.05116	6.77694	30.0007	16.2967	33.7098	21.1405	2.68228	27.6947	2.06195	23.7607	18.4047	32.8698	30.0039	11.1767	18.0235	18.3613	13.6311	5.14533	3.59439	19.2142	5.73799	18.1466	26.5925	1.1153	33.4109	31.2333	14.5578	17.0411	7.01146	16.3568	22.8478	31.4987	19.8577	14.9111	24.2171	24.4872	25.0111	10.7739	31.0461	34.1709	16.2822	9.7876	32.9032	19.395	28.9305	0	15.9066	12.6083	23.3399
cg03565323	23.5601	9.15283	7.78074	1.02076	11.9341	3.06892	10.9443	5.12033	19.6571	8.61519	6.10089	11.3087	8.48192	31.0723	3.02824	39.0379	1.67507	7.97162	8.43098	3.33982	5.26968	8.09989	3.22948	16.977	11.2627	9.22653	1.31261	2.04264	6.85966	0.630661	1.2015	13.3424	4.57542	1.61106	3.36435	6.39299	3.0814	31.6585	10.9987	8.77728	4.98127	2.4364	3.84026	3.38133	7.19345	15.9066	0	2.81141	2.30731
cg03578041	17.4091	6.45929	8.86564	4.63413	12.8887	5.06387	5.68994	6.97219	12.7649	12.2568	11.0354	12.3886	10.3295	24.6585	7.24406	32.9421	3.82303	3.6795	9.8013	8.20577	5.33131	13.0898	5.30302	12.224	11.9451	11.8857	3.73063	2.38566	3.27436	3.53536	3.19714	14.4252	10.0469	5.36341	6.10882	8.66591	5.07216	25.4572	14.0376	10.1011	9.96705	1.85195	5.49786	6.5952	8.53722	12.6083	2.81141	0	5.39396
cg03588357	28.0587	11.2082	3.46713	3.15003	6.77878	1.22531	15.4456	2.95132	24.1943	3.25604	7.1693	6.53538	2.87444	35.5709	1.76523	45.0587	3.8939	8.54492	10.3832	3.76428	13.6775	6.66987	1.39802	24.3406	6.31944	4.9705	2.76688	1.90421	6.68725	2.47419	1.0083	6.92408	3.20281	4.17762	0.922903	1.26434	1.72239	36.498	6.01815	4.9956	2.40247	3.45289	5.05566	1.28	2.483	23.3399	2.30731	5.39396	0
cg03682823	25.6138	11.5208	10.3783	3.57914	13.706	4.91032	12.3278	7.36402	21.2718	6.21292	4.17496	13.0472	10.2065	33.126	1.01267	38.9294	2.6172	10.6629	4.31142	3.05201	3.83961	5.1892	7.62197	16.6747	14.0594	12.1939	2.1424	6.38049	10.4975	2.45271	6.40132	12.235	3.75605	1.14292	3.89949	4.07879	5.98887	32.747	11.8018	13.5222	1.32504	5.73455	15.2494	2.46652	8.82505	14.2177	3.38559	8.21963	3.9538
cg03760483	14.4096	25.7442	60.1605	46.7194	66.0028	50.8377	29.9718	59.876	23.1786	56.0763	50.1534	65.1854	60.8164	9.02077	50.2648	5.92059	43.7669	31.1006	33.9791	50.472	37.0837	50.4622	55.8302	27.5213	64.1412	61.7945	44.6732	45.7579	30.7081	47.0431	51.6818	63.8143	51.4355	45.8528	54.3295	56.7746	54.3038	11.5225	61.856	64.6603	48.2496	37.4413	61.3378	50.1005	59.8457	26.2589	46.5956	41.0256	53.3786
cg03891319	26.3841	13.5721	6.76897	1.50878	9.19246	5.13272	11.5502	6.10106	20.4509	1.57998	2.00521	8.42191	7.50043	33.2113	2.46046	39.6461	1.63835	9.10627	6.93773	0.920359	6.23148	3.01516	5.95342	18.4883	9.29639	8.26017	1.87555	3.56472	11.0787	1.81387	4.49015	7.19885	0.833644	0.891176	4.4222	3.46829	4.51888	32.7006	7.38081	10.8428	2.08351	5.32725	11.1157	3.13837	5.92439	16.7289	2.158	6.16036	4.67026
cg03947362	39.6254	25.3206	5.2146	8.84205	2.42364	5.31967	21.7198	3.8772	30.8222	1.54469	0.883803	1.9425	3.27812	45.4867	6.7205	47.9753	7.65107	19.4791	6.59981	2.33724	11.4968	0.966062	7.50715	26.4835	4.33144	3.57014	8.01604	13.245	20.3574	7.71986	8.07003	0.954515	2.53207	5.03046	5.78326	3.29131	8.28438	42.8655	2.4643	4.84312	4.43132	14.5688	8.29929	6.06922	4.10469	22.839	8.74494	15.1518	5.74194
cg04084157	26.2703	12.9817	5.97008	2.24432	6.12732	5.00462	11.691	5.2017	20.5381	2.46319	2.33426	4.97165	6.24733	33.1707	2.70819	39.9723	1.83779	8.19978	10.2585	1.60022	7.79969	3.63352	5.52353	19.2191	7.3545	6.0801	2.06501	3.42997	10.038	2.42039	4.6096	4.29608	2.01911	1.48281	3.54641	3.07166	4.19836	33.0215	4.89575	8.62873	4.53522	5.49476	10.4025	4.42234	5.20325	17.7269	2.84184	5.73737	4.00382
cg04094160	40.0538	23.0861	0.997724	14.4906	2.53482	5.35496	27.4407	2.14397	36.1893	4.95701	10.0176	2.08161	2.85495	47.5659	12.3715	57.0538	15.2592	20.114	20.0055	12.3191	27.0451	6.52118	2.64824	36.4532	1.17741	2.26081	12.9962	9.51436	14.9637	6.75813	4.55418	3.67238	10.5661	14.3772	8.02061	8.95424	3.36311	48.6105	3.4234	0.909186	10.1255	12.2797	0.969672	8.2976	1.37378	35.6874	7.14449	8.18254	5.55081
cg04121983	11.7301	4.50859	20.604	7.51129	25.9516	11.6428	2.48208	19.4368	7.86568	17.0797	12.0928	25.229	21.638	19.2423	9.91296	28.7301	5.23893	4.10338	4.28622	11.7887	1.41139	12.4707	16.6164	7.26534	24.7514	23.1313	5.90311	6.49764	3.96689	7.6265	12.4868	24.4678	12.5265	6.95011	15.1346	16.3314	15.0126	20.0305	23.3699	25.5534	8.60517	3.26204	22.1428	10.4917	19.8968	6.48493	6.91785	5.37165	14.1836
cg04126866	24.2092	8.92506	9.11558	1.34196	14.4409	4.42099	11.5961	7.86597	20.3363	6.54485	5.37994	13.7447	10.0707	31.7214	0.950363	40.7621	1.47221	8.05453	7.55221	2.11252	6.00198	7.22918	5.46803	18.2208	13.2937	11.2793	1.32423	3.36771	7.6806	1.34836	4.61131	13.0447	3.23516	1.08865	3.9817	4.75291	3.88849	32.328	11.4273	13.9753	2.66465	4.50831	10.7177	2.22974	8.35265	16.9258	1.95056	6.87266	4.3789
cg04268405	37.4264	20.4587	4.23796	9.38578	2.59716	2.53205	24.8133	1.47597	33.496	1.73351	4.10409	2.02264	3.03533	44.9385	6.51648	51.6997	8.75817	17.7036	10.0485	2.71171	15.5969	2.24237	4.24768	29.1739	4.15208	3.71313	8.93821	9.12305	14.8582	9.14621	4.80567	2.02856	3.03906	6.82656	4.95347	3.31505	6.16887	45.0517	3.77595	2.59937	4.08513	11.7039	4.82344	3.93383	3.36503	26.8771	9.82386	11.2447	3.30113
cg04452713	2.92848	5.46094	36.2831	22.8579	42.1181	26.7138	5.97586	35.2431	1.24585	32.8052	27.3279	41.4667	37.0059	4.45747	25.9155	13.456	20.0987	7.42424	10.7901	26.9599	13.523	27.5852	31.7447	3.10338	40.3805	38.2628	21.077	21.6087	7.13309	23.3232	27.5579	40.3869	28.0047	22.3914	30.1963	32.6616	30.1653	4.8217	38.5602	40.6754	24.6039	13.3174	37.2139	25.5999	35.7468	2.70781	22.7507	17.1096	29.2547
cg04474832	19.1235	10.711	14.9341	4.93613	16.5768	8.93783	6.60356	10.6909	14.1092	6.9422	4.66451	15.7368	14.5983	26.3315	3.26953	31.58	4.40097	7.12916	1.23111	5.06138	0.875256	4.81906	13.8247	9.45986	18.2319	16.9843	4.1796	7.55923	9.22742	4.36031	12.0141	14.3657	4.98517	2.9134	8.76721	7.38086	11.62	25.6473	15.6619	18.1917	2.99251	5.30273	22.0654	4.83876	13.195	6.80948	4.5492	6.76973	8.33824
cg04528819	33.5788	16.6112	1.88648	7.63428	2.49062	2.62789	20.9657	2.0158	29.7144	2.72439	6.15191	1.9531	1.31266	41.091	5.72988	50.5788	8.58731	13.639	14.6133	4.3671	16.9989	5.27241	2.028	28.6865	1.9785	1.15968	6.8266	5.84974	11.3636	5.7501	2.59568	1.95387	4.31769	6.91468	2.69638	2.71889	3.08489	41.9753	1.8677	2.22857	5.70581	8.17473	3.7977	4.42675	1.8276	28.2567	6.35287	8.14638	2.23247
cg04836038	31.601	14.7321	3.12601	5.96576	4.90943	2.2406	18.7313	1.65193	27.4955	4.57586	10.7176	4.28714	3.18751	39.0332	5.09922	48.0904	6.69297	11.9066	16.0301	6.14458	17.3927	7.39174	0.623084	27.411	4.98347	3.87888	4.90947	3.5882	9.13722	2.44772	1.16058	5.76404	7.0257	5.7493	2.47478	4.42536	0.539312	39.9657	5.49183	2.93834	5.20774	5.87561	2.02613	3.54732	2.33024	26.7158	3.18631	5.49359	1.58698
cg04999691	12.5144	1.96824	15.2891	3.26179	21.7997	5.261	2.05053	13.7013	8.65904	15.3215	12.2013	21.3821	16.2873	19.9995	4.92949	29.4873	2.99684	1.5485	9.7808	7.52113	5.1302	14.1984	9.29681	9.07904	20.0875	18.4334	4.47997	1.94393	1.37044	5.10293	5.36412	22.1168	9.69686	5.66305	7.44251	10.9912	7.66272	21.333	19.8312	18.807	7.28994	1.04536	14.4508	4.37507	14.1774	9.17526	4.02009	3.0988	6.54625
cg05250458	12.7728	2.77371	10.0271	4.81142	14.7297	3.59055	3.31375	8.94078	8.94105	11.4003	14.8284	14.3785	11.1803	20.1763	6.26572	29.6641	4.15237	1.91298	11.2499	9.67529	6.28895	16.0463	5.37892	9.40191	13.5621	14.7611	4.9915	1.48277	0.812414	5.56454	2.57675	15.7862	11.9023	7.32391	5.26465	8.04774	5.3411	21.6945	17.2166	12.43	8.07262	0.685261	8.4225	4.42083	9.00624	10.6357	4.35263	1.51502	4.02891
cg05294243	10.6558	1.21348	12.5708	2.65057	18.9142	3.90064	2.59713	11.2769	7.20743	13.6616	13.0994	18.4164	13.9949	17.6524	4.07227	27.1402	2.95263	1.05454	12.3049	7.34945	6.4294	14.6413	7.31381	9.08772	17.5425	16.3724	3.99558	1.57187	0.640995	4.5583	3.90006	19.4153	9.47042	5.08915	5.16331	8.20724	5.77504	19.2314	18.0011	16.4918	6.52611	0.967724	12.2894	3.69071	11.5603	9.53848	3.64927	3.14249	4.6923
cg05365729	1.13201	0.768132	24.9764	12.5624	31.5557	13.899	3.19981	23.8756	1.94464	26.2025	27.4938	31.0694	27.0629	3.5744	14.8155	10.9087	13.0186	4.73097	13.0934	20.3296	11.3923	26.5962	19.0957	3.51896	30.1006	30.7021	14.1556	9.74481	1.93828	14.3414	14.5442	32.3775	20.5746	16.1322	17.1298	20.6785	17.3724	4.97875	33.3267	29.3612	16.0504	4.13307	24.1381	13.0357	23.9644	6.06506	12.86	9.66181	16.1789
cg05442902	6.39795	3.18903	28.6288	14.7391	34.846	17.9518	0.966527	27.3357	2.49413	25.8313	19.5917	34.7551	29.0025	11.6966	18.1491	21.1178	11.8267	2.83317	5.48919	18.8547	5.89819	20.2878	23.1127	1.27391	32.7556	30.1768	13.2921	12.8986	3.2441	15.8335	18.7958	33.5031	20.5155	14.8212	21.4436	24.9922	21.5665	12.5509	30.7294	32.1741	17.5854	5.1489	28.4518	17.2146	27.8328	1.72438	15.3428	8.80624	20.4926
cg05675373	23.5599	7.79461	7.33216	1.25654	12.9535	2.46404	10.9468	5.77488	19.6954	7.99205	7.43402	12.5424	7.5486	31.072	1.76442	40.5599	2.29233	6.57865	11.0343	2.83617	8.08207	9.73105	1.84732	19.2857	11.2073	9.16745	1.48212	1.24116	5.76843	1.28399	0.731052	13.4097	4.31546	2.10499	1.50509	4.29064	1.81824	32.0868	10.345	9.78448	4.21483	2.58096	6.12102	2.37127	6.05448	19.1376	1.46615	4.18064	1.20342
cg05755779	14.4002	2.72343	12.5811	2.45435	17.1849	3.94723	3.44264	9.99183	10.5342	11.0555	11.7026	16.6113	13.0517	21.8955	2.59514	31.3833	2.62441	2.12447	7.52735	6.22699	4.66965	11.5501	7.74758	10.7981	16.7934	15.9309	4.07882	2.63879	2.36324	4.24665	4.79297	17.147	7.53354	4.35073	4.65487	6.78986	6.50624	22.9555	17.5272	15.7339	3.59166	1.99416	13.4302	2.66287	11.1619	10.2026	4.1617	4.78774	4.2473
cg05847778	41.8194	24.8518	2.17622	16.1001	2.00129	5.92174	29.2064	2.60111	37.955	5.30943	8.86351	1.97	3.7553	49.3316	13.5055	58.8194	16.8151	21.8797	20.1095	12.3881	27.3294	6.08743	3.67627	38.093	1.08026	2.27349	14.7619	11.2609	16.6872	7.79351	6.14485	2.35422	11.0515	16.1429	9.78627	10.3482	4.43297	50.2503	3.65802	0.931893	10.7296	14.0313	1.32603	9.12097	2.74868	37.0755	8.49786	9.22175	6.80191
cg05903609	33.0001	16.1074	1.68476	5.25306	6.77522	4.59194	18.9991	1.88117	27.849	4.31326	6.74246	6.75457	2.44329	40.1092	4.6511	47.4782	5.68838	13.1825	14.5396	3.46157	14.11	8.2844	1.05172	26.0734	4.65398	3.01526	4.57696	5.26395	11.8775	3.21495	1.79238	6.35388	3.77058	4.16976	1.98884	1.98075	0.823252	40.1721	3.85467	3.5579	6.3489	7.83739	1.62319	5.5128	1.78214	25.3836	4.39842	7.04376	2.62734
cg05921699	41.6608	24.6932	4.1156	15.1718	0.557179	4.62618	29.0477	2.59936	37.7963	2.62008	5.63326	0.884719	2.22681	49.173	11.1023	58.6608	15.4699	21.721	14.9639	7.26648	22.1767	3.97757	4.35548	35.2483	1.49041	1.47894	14.474	11.1112	16.5531	9.57691	6.04448	0.780588	7.11815	13.3561	8.48758	6.96355	6.33501	49.5825	1.8228	1.19211	7.45576	13.8726	3.37272	6.74817	3.80048	33.545	10.0814	11.275	5.57005
cg05960024	44.7325	27.7648	4.13621	15.8764	0.889044	5.99118	30.6202	4.09366	39.4774	2.81839	5.24665	1.06386	2.40379	51.9263	11.8614	58.6479	15.4365	24.5809	14.9489	7.26469	22.1432	4.12111	6.11472	35.8714	1.45414	1.55593	15.2903	14.2014	19.6556	11.5996	8.21466	0.939288	7.37481	13.3227	9.16626	7.1276	8.06972	51.1983	1.70325	1.24457	8.48486	16.9583	3.4109	8.3292	4.27498	33.5116	12.5126	13.4944	7.10166
cg06121469	37.3145	21.2103	4.32176	8.10942	2.36081	3.46208	22.134	2.98218	31.2265	0.979284	2.2743	2.56991	2.43149	44.6517	5.74157	48.4412	7.22626	18.1628	6.86544	1.82302	11.9365	1.9542	4.49164	26.3218	3.50573	2.98788	7.4387	9.70056	16.3037	7.32999	5.16156	2.24968	1.50665	4.87943	4.93467	3.1283	6.62368	42.7951	3.36756	2.74701	3.02993	12.605	5.94596	3.56402	3.15232	23.3049	8.41972	12.3658	3.47883
cg06144905	23.9471	8.72135	6.35462	2.08983	9.85097	2.47591	11.3341	4.61399	20.0827	8.57969	8.64579	9.49323	7.08555	31.4593	3.78163	40.9471	3.06276	7.26878	12.6169	4.48428	8.46907	11.4016	2.11997	19.3747	9.41234	8.40847	2.36904	1.3296	5.61021	1.21806	0.720783	11.2858	6.11973	3.17456	2.7898	5.47711	2.13937	32.5473	10.3193	7.15938	6.64213	2.52686	3.71561	3.52453	5.62609	19.5335	0.643786	3.25929	1.8492
cg06361108	38.5309	22.7871	1.91291	10.1502	1.7578	4.09521	24.5004	2.37486	33.3464	1.68485	5.15344	1.89155	0.843072	45.6109	6.5968	53.099	10.414	18.2534	11.7973	4.55945	17.776	4.23146	3.32262	31.0173	1.74296	0.993241	9.30638	8.76014	16.397	7.55398	4.1113	1.80745	3.9829	8.95545	4.30364	2.65865	4.4489	45.2843	1.52133	1.22036	5.27817	11.8963	3.69748	5.32534	1.253	29.1444	8.52115	10.8832	2.91823
cg06462291	31.0494	15.2004	3.69036	3.63347	5.5361	3.29014	17.2593	3.78457	26.0865	0.80593	3.37532	4.8973	4.12818	38.2133	2.27318	45.9686	3.75801	11.7109	9.89149	1.25917	11.2258	3.48024	2.63215	23.8959	5.94906	4.53292	3.35978	5.05785	12.3632	3.46644	2.89372	3.70735	1.52463	2.49499	1.31324	1.13519	1.81138	38.1554	3.80494	7.72676	3.79374	7.79015	7.01389	3.86619	3.12267	22.2195	4.92572	8.21633	2.375
cg06493994	33.7191	18.4751	4.75264	5.05372	4.10549	3.93129	19.3635	3.93141	28.2016	0.604151	1.72806	2.93283	4.3703	40.7147	2.41023	46.2275	4.53246	13.9772	6.52673	1.09655	9.72279	1.53667	5.41932	23.9267	5.94062	4.81393	4.67387	7.65452	15.3645	4.60678	5.26815	2.32401	0.954746	2.39438	2.62858	1.28655	4.34354	39.8785	3.80459	6.57812	3.01711	10.3393	10.5209	3.91655	3.59295	21.0912	5.99165	11.1648	3.18121
cg06513075	38.2722	21.3046	1.18133	12.5142	1.38361	3.50638	25.6591	1.32659	34.4077	3.46961	7.25875	1.43157	2.4846	45.7844	9.80372	55.2722	13.2196	18.3324	16.3382	8.66589	23.4055	4.36258	2.20879	34.5092	1.53406	2.37069	11.2093	7.9304	13.2888	5.39912	3.65974	1.63711	7.80592	12.5956	6.24057	6.93818	2.2859	46.6693	2.98888	0.955535	7.44294	10.6074	1.36747	5.95967	1.41488	33.4413	5.81653	7.24623	3.69236
cg06557358	41.6035	24.6331	2.60465	14.4436	0.844415	6.06151	28.3287	3.54808	37.1473	2.97291	8.39051	1.28951	1.68413	49.0885	11.7132	57.195	14.9089	21.6637	17.8753	8.87726	23.4228	6.61157	3.88382	35.545	0.615697	1.47671	13.3177	11.045	16.4713	9.84492	5.50346	1.46644	8.30891	13.6158	8.17924	7.43165	5.91845	49.2552	1.76088	0.462997	9.0802	13.8154	1.77926	7.84319	2.66913	34.4286	10.2272	11.0995	5.65407
cg06688848	43.6747	27.1207	2.72958	16.9822	2.10409	7.82175	30.4646	3.32295	39.2557	5.7047	10.4106	2.94678	4.00537	51.0084	14.5205	59.5775	17.4968	23.5995	21.0659	13.3445	28.1482	7.24836	5.25722	38.6262	1.04334	2.36023	15.6603	13.0814	19.1312	10.1414	7.64876	3.44605	11.989	16.4003	10.5951	10.7922	6.14096	51.5222	2.9903	1.54618	12.0763	16.0279	1.42123	10.7306	3.96779	37.4537	10.3885	11.2523	8.14121
cg06738602	1.0805	7.97886	43.716	29.6637	49.8908	32.6942	12.1818	42.1231	5.3621	41.0941	34.7087	50.1255	43.957	2.03072	32.9348	5.46107	26.7274	14.0555	18.9969	33.8131	20.83	35.48	37.8904	9.37772	47.7922	45.1314	28.3129	27.641	12.5646	30.9582	33.5382	48.8321	35.6061	29.9031	36.1859	39.7346	36.344	0.736086	45.7619	46.9947	32.8942	19.2977	43.1942	31.957	42.6568	9.25449	30.4439	23.5013	35.235
cg06810647	6.17961	1.8601	24.4192	11.0724	30.7537	13.3038	0.749838	22.7149	2.48123	24.2367	18.2002	30.2917	25.3808	12.2919	13.5093	21.7797	8.75493	2.19379	6.81337	15.8101	5.37828	19.2509	18.6581	2.35352	29.3322	27.2008	10.6472	8.35472	1.74914	12.4837	14.2398	31.0753	18.112	12.3617	16.728	20.0349	17.002	13.4617	28.3605	27.9026	13.9731	2.17071	23.9478	12.395	23.3545	3.35305	11.0666	6.52084	15.7947
cg06836772	32.1178	15.1502	2.25166	5.25079	7.43456	3.84261	19.4742	3.3726	28.2138	3.68993	6.49026	6.92908	2.37527	39.63	3.87434	47.5141	5.41345	12.5672	13.1771	2.98869	14.0636	7.23058	1.50207	25.9516	5.42929	3.765	4.46055	5.19584	11.0309	3.99481	1.69552	6.0474	3.3914	3.85096	1.15324	1.11591	1.54592	40.29	4.06407	5.22597	4.86472	7.69118	4.72969	3.93921	1.77287	24.7067	5.17003	8.0494	1.3379
cg06926735	44.8842	27.9165	5.07331	18.6277	1.18698	7.26195	32.2711	4.18469	41.0115	5.92516	8.45571	1.68952	4.46779	52.3963	15.0707	61.4736	18.7596	24.9444	19.9416	12.2201	27.1614	6.44061	6.59512	39.1884	1.66589	1.94663	17.7225	14.3257	19.752	11.0681	9.19972	1.99591	11.6423	17.1382	11.8363	11.1033	7.63752	52.9649	2.62696	1.87807	11.7079	17.096	2.53515	10.6559	5.75449	37.6756	11.8957	12.3101	9.10852
cg06952310	1.75751	3.4391	26.8715	12.9604	31.4988	16.2897	2.71663	24.3721	1.96931	23.4127	20.3249	31.1448	27.1738	6.59794	15.0923	14.9656	11.367	5.59995	7.04245	17.5726	5.24858	19.2084	22.0413	2.79601	30.9542	29.3727	12.3397	12.3532	4.6994	13.9108	18.1215	30.6464	18.6332	13.4407	19.2896	21.4555	20.3078	7.71249	30.4075	30.2295	14.5359	6.48039	28.2723	14.4823	25.5243	3.39078	13.1198	10.2647	18.4296
cg06993413	35.7702	19.8632	6.91265	8.15081	3.60392	3.39876	18.5621	2.38969	27.6426	1.55112	1.52034	2.97707	4.76382	42.3072	5.72229	44.7958	7.06315	17.3055	4.92227	2.45222	8.68571	0.378105	6.27071	22.9561	6.13204	5.48605	7.00368	10.632	16.3735	7.01352	6.48115	2.58329	2.27695	4.50294	5.71326	3.88893	8.56524	39.4268	5.26722	4.54792	2.32466	12.0657	7.68265	3.43969	5.54843	19.6594	7.92308	13.6358	4.25932
cg07158339	23.9013	7.56456	9.10169	0.749528	14.9462	3.0293	11.2882	7.69051	20.0369	7.67029	7.2217	14.67	9.48501	31.4135	0.953293	40.9013	1.657	6.40952	8.85631	2.09022	8.66122	8.28551	4.23785	19.9105	13.2567	10.7914	1.988	1.74874	6.01563	2.14493	2.64617	13.685	4.07227	1.98063	2.19107	5.09867	2.78602	32.254	11.2741	12.6773	3.28365	2.87508	9.62836	2.18604	8.23532	18.9843	1.83849	5.40524	2.30555
cg07285276	25.0675	8.97928	9.22938	1.34647	14.9903	4.46439	12.0379	8.92094	20.8212	5.91246	5.28177	14.1503	9.91495	32.4981	1.45738	41.2037	2.06363	7.90365	7.60477	1.61014	6.61628	6.66614	5.00889	19.0579	13.1997	10.8796	1.82848	2.88256	7.7399	1.84231	3.7794	12.7791	2.96717	1.62136	3.52291	5.76765	3.48369	32.8157	10.8997	13.8204	3.63041	4.10548	10.5312	2.93305	8.90697	17.8526	2.2442	6.26994	3.75821
cg07291563	47.4649	30.8312	5.70587	14.4879	2.45851	8.17989	30.3179	4.87871	39.3736	3.7876	3.2857	2.4894	3.94203	53.5754	11.0905	56.9559	13.8688	26.4077	14.3667	6.82732	20.9301	4.41838	9.50209	35.2565	3.90467	3.26359	13.8574	17.2817	23.9275	13.6837	10.9381	1.24598	7.31556	11.8701	8.66014	6.21292	10.4532	51.2752	0.83134	4.79107	9.65625	20.6053	7.30491	10.3632	5.10609	32.1407	15.2014	18.1955	8.71837
cg07337598	36.1444	19.2886	1.41945	9.6579	3.49828	3.94927	23.2143	3.51918	31.9896	1.87325	6.95422	3.62554	0.914963	43.5626	6.71299	52.5449	10.2944	16.1369	13.6759	5.47215	18.8885	6.47462	1.48495	30.8593	2.25692	2.45042	8.51988	6.50321	12.5503	6.49912	2.11536	3.33912	4.38971	9.24986	3.52598	2.88617	3.36063	44.1033	2.63362	2.25	5.18457	9.09008	3.64847	4.34394	0.702949	29.8828	7.18733	8.83211	2.02255
cg07388493	6.10352	1.48164	24.9483	12.1646	31.5276	13.7259	1.2209	23.441	1.75428	26.1417	20.622	31.0413	26.3152	10.0468	14.2851	18.3151	10.2958	1.57007	8.07539	17.1658	8.00272	22.2238	19.0212	2.15421	30.0725	28.5582	12.8671	9.2674	1.36481	13.7488	14.4701	32.3494	20.4127	14.9479	17.1017	20.6503	17.3442	10.8631	30.169	28.6008	15.5768	3.25763	24.11	12.8944	23.9363	2.48372	12.2317	7.84981	16.1508
cg07408456	10.3348	7.84814	28.7184	16.1303	32.8516	20.8785	3.16014	26.5261	5.28933	22.9629	17.5224	32.072	29.6263	14.6438	16.9994	21.2789	13.1593	4.24517	2.85009	18.2048	5.0361	17.3487	26.3836	1.79475	32.443	30.7273	13.2226	16.223	8.13216	15.1703	22.649	30.7008	19.1077	13.8369	23.2899	23.6137	23.8215	14.6732	30.041	33.2224	15.4962	10.3403	32.305	17.6922	27.8137	1.18196	14.7136	11.091	22.5521
cg07455279	5.02878	5.12834	34.1333	20.5661	40.2736	24.4555	3.90683	33.6913	1.30442	30.3245	24.3231	39.4336	34.7113	8.6057	24.4717	13.4863	17.6132	5.51397	8.29688	24.3997	11.0924	24.7104	29.4993	1.81828	38.1472	35.7224	18.6472	19.3937	5.86564	21.0836	25.2995	38.0625	25.5238	19.9128	27.9473	31.051	27.9741	7.07247	35.8967	38.3769	22.435	11.0591	34.9555	23.7183	33.926	1.84579	20.6354	14.7751	26.9963
cg07498421	28.7469	14.7802	8.27377	6.2723	8.35444	3.80929	13.5028	4.92638	22.1371	2.39568	3.67061	7.73603	6.31701	36.2591	2.53719	39.4186	5.61341	13.1453	2.34912	2.49809	4.68655	2.87485	6.29309	17.3501	9.77879	8.84416	5.02054	7.49228	12.8416	5.42136	5.11562	7.2024	1.89445	2.97347	4.09664	2.8837	6.78386	33.7773	9.3617	8.71643	0.8055	9.0603	12.1798	2.00652	6.18913	14.3026	6.31314	10.7173	2.9444
cg07663789	40.3178	23.3501	1.06475	14.7399	2.92826	5.70348	27.7047	2.19854	36.4533	4.98306	10.1237	2.54348	3.00992	47.8299	12.5644	57.3177	15.4986	20.378	20.0682	12.379	27.2722	6.56087	2.93467	36.7024	1.1179	2.44633	13.2602	9.77044	15.2186	7.05476	4.75382	3.68204	10.6557	14.6412	8.28458	9.1838	3.48175	48.8598	3.59521	1.08369	10.2292	12.5338	1.00304	8.43499	1.7944	35.9071	7.26112	8.35056	5.74657
cg07730301	18.7901	5.93638	10.7033	1.60432	15.9808	4.98156	6.34432	9.47055	14.9257	7.96575	7.5025	15.2697	11.9765	26.3023	1.89975	35.7901	1.55131	5.28433	7.07315	4.03415	4.0455	7.86049	6.99836	14.3936	14.92	13.6225	1.4218	2.6407	4.84807	1.83281	5.33836	14.702	4.49146	1.51877	5.48454	6.25602	5.38696	27.1943	14.1221	15.8847	2.7113	2.39304	12.3227	2.71496	9.92207	14.0986	2.11703	4.93925	5.54972
cg07770222	7.05733	18.8693	52.1901	38.9877	57.3206	43.3063	22.3065	50.8304	15.7723	47.3715	41.6619	56.4806	52.8112	2.80675	41.4387	0.966954	36.1728	23.4976	25.2742	42.0418	28.7467	41.7574	48.5276	18.9419	56.0501	54.0032	36.6994	38.5867	23.8333	38.8837	44.7788	55.1095	43.0436	37.6253	46.3386	48.098	46.6508	4.08849	53.7239	56.5319	39.6974	30.5611	54.4629	41.4635	51.6536	17.5876	38.4305	33.6507	45.4867
cg07849904	45.8245	29.3437	5.33015	17.0529	1.02147	6.72266	32.5502	3.7357	41.2904	3.65121	4.84106	1.2514	3.04591	53.1327	13.2021	59.4896	16.2781	25.7327	15.7927	8.11074	22.9848	3.93994	7.65667	36.8959	2.10302	2.24697	16.2341	15.2607	21.3229	12.4018	9.67245	0.523562	8.46007	14.1643	10.1536	8.13841	8.68	52.8564	1.23061	2.56059	9.5815	18.195	3.41237	9.59471	5.40092	34.3532	12.8692	13.816	8.72213
cg08030082	20.6319	8.32863	9.53859	1.53249	14.6972	3.26671	7.52796	7.83831	15.8978	10.3342	7.27568	14.2638	9.85513	28.144	3.64938	34.6142	1.26875	5.49418	6.40412	4.5712	2.78281	8.83168	4.1423	13.1044	13.3144	11.5341	1.16254	1.73935	6.25014	1.72384	1.81308	15.4268	6.04779	2.19771	3.98991	6.91889	4.29078	27.9884	12.9315	11.604	5.24322	1.70788	7.88943	3.5457	8.44562	12.0782	1.27036	1.87092	2.7192
cg08090772	24.7007	10.59	8.8014	3.22381	11.822	4.10645	12.0876	6.44566	20.7993	4.30135	4.36507	11.0875	9.0331	32.2128	0.690582	40.1481	2.90573	9.89763	5.11558	2.96281	5.26524	4.56255	7.22681	17.7236	12.474	11.6969	2.53474	5.78752	9.6625	2.45243	5.95031	10.3087	2.35648	1.13358	3.88083	2.9474	6.04911	32.5141	11.0729	12.3654	1.08338	5.59651	15.0109	1.59877	7.26401	15.8276	3.23497	8.47053	3.48647
cg08124722	42.5291	26.2144	1.7127	13.5793	1.36577	7.54316	27.8748	4.11292	36.7722	3.33932	8.97422	1.4128	1.27927	49.4501	11.4527	55.9832	13.7757	22.1309	18.5957	8.8258	22.7475	7.12319	4.36637	34.8664	0.333443	0.828719	12.4042	12.0528	18.6011	9.69951	6.05996	1.65678	8.3367	12.0368	7.27262	6.40048	6.03065	49.0886	0.858402	0.687428	10.2519	15.1763	2.47796	9.42735	1.70468	33.3469	10.6219	12.5853	6.19147
cg08186124	42.8803	25.9127	4.02754	16.7204	0.870586	5.38682	30.2673	3.84212	39.0159	4.79092	7.29995	0.870194	3.60014	50.3925	13.1665	59.8803	17.4411	22.9406	17.9378	10.2163	25.1576	5.66959	4.57956	37.6457	1.7355	2.24897	15.7442	12.3219	17.7482	9.94396	7.1959	1.27309	9.68485	16.3371	10.8472	9.63539	6.11366	50.9846	2.68996	1.13892	9.73198	15.0922	2.12128	8.67418	3.94248	36.526	10.0618	11.1922	7.11256
cg08251036	37.9459	22.8989	1.19822	9.49428	3.02071	7.52337	23.4892	2.67574	32.3637	4.75743	8.11094	3.07764	2.04579	44.9014	8.57854	51.8488	9.97802	17.5728	19.6941	6.75907	19.2387	8.40095	3.07605	31.0667	1.38641	1.07892	8.42422	8.52248	16.9584	5.67139	4.6453	2.95866	6.86954	8.18624	4.69724	4.56377	2.58784	44.9232	1.30873	2.05352	10.232	12.0022	2.51473	8.93549	1.68424	30.0768	6.49071	9.11771	5.19072
cg08331960	29.3442	15.8897	7.60346	4.51743	8.99193	5.08957	12.8186	5.93759	21.7716	1.98071	1.90296	8.15822	7.38469	35.6845	1.92486	39.686	3.10308	11.7279	4.38931	2.13403	4.9664	2.34479	7.71419	18.1047	10.2346	9.09406	3.01696	7.42299	14.2776	3.27314	6.77627	6.85365	1.54033	1.03231	3.98514	2.7111	6.73802	33.7211	8.05002	10.6068	1.16144	7.21928	14.5929	3.19164	6.15262	15.293	4.01386	8.78029	4.03122
cg08370996	21.6935	6.89124	7.33992	2.41646	10.8406	2.17266	9.21517	5.83801	17.829	5.39118	7.48003	10.2306	7.15062	29.2056	1.25854	38.6935	2.34142	5.22076	5.13236	3.87985	5.26059	6.37042	4.42246	16.5591	10.7534	9.88534	3.18693	1.99835	4.76111	3.95986	2.73967	10.08	3.22796	2.83468	2.1803	2.31847	4.29478	29.8137	10.947	10.1472	1.3037	2.37593	10.0211	1.07649	5.6784	15.4955	3.48969	5.2151	1.79821
cg08413469	44.5843	27.6166	3.11956	15.85	1.76378	8.70712	30.3549	4.88091	39.2735	4.79026	9.37491	2.28965	2.5561	52.0964	13.8488	58.2777	16.0485	24.6445	21.3114	10.411	24.6135	8.68684	5.89059	36.9017	0.938021	1.74305	14.7222	14.0258	19.5107	11.809	8.08349	2.19738	9.93895	14.1674	9.38848	8.45976	8.00636	51.472	1.5133	1.55092	12.2107	16.7961	2.55919	11.3352	3.63873	35.697	12.7769	13.6519	8.37724
cg08434234	36.1528	19.1852	2.53786	10.0311	1.93593	2.43252	23.5398	2.30727	32.2884	1.31642	5.69002	1.75657	1.31341	43.665	6.54753	53.1528	10.7498	16.2131	11.967	4.49243	18.6654	4.00362	2.05435	31.069	2.56279	2.92222	9.0227	6.27453	11.8592	6.37413	2.375	1.92719	3.98569	9.84483	4.11967	3.12762	3.38366	44.2812	3.04454	1.98696	4.19478	8.84557	4.96837	3.37885	1.55429	30.0338	6.90166	8.75041	1.58888
cg08771731	38.8484	22.281	2.07983	11.4091	1.30983	4.20328	25.5218	3.70397	34.3234	0.887703	5.02707	1.06601	1.12141	46.1487	7.6553	54.5704	11.7567	18.7504	12.0814	4.59413	18.8532	4.20432	2.85095	31.9197	1.5872	2.15178	10.6002	8.88549	15.1891	8.50418	3.83449	0.916285	4.05338	10.0159	5.1084	3.56547	5.42809	46.1688	1.67218	2.79084	5.0927	11.5697	5.54903	4.93283	1.41924	30.2137	9.50601	11.1781	3.19977
cg08965235	16.389	7.15566	18.6043	5.36181	22.5002	9.07337	5.32115	15.4295	12.5033	13.7236	9.04001	21.8866	18.531	23.9012	6.02777	32.4666	4.24055	6.73235	2.94654	7.58437	1.20324	9.84277	14.597	9.29076	22.489	20.3835	5.4113	6.47816	6.15482	6.12322	11.3433	21.456	9.24891	5.24818	11.3623	12.5525	12.6324	24.1877	20.3764	21.7044	6.48365	3.59431	21.8745	6.24489	17.1176	7.33024	5.21442	6.68777	10.5703
cg09019938	44.5243	27.7533	4.44701	15.8116	0.511789	5.76312	30.499	4.11018	39.333	2.41509	5.06555	0.803956	1.95855	51.6039	11.7202	58.4947	15.2832	24.2459	14.7848	7.08769	21.99	4.1822	5.97417	35.728	1.62475	1.52089	15.1986	13.8953	19.657	11.483	8.02318	0.648566	7.21359	13.1694	9.02973	6.98358	8.04795	51.0592	1.4515	0.987165	8.33876	16.8841	3.72659	8.22494	4.21185	33.3583	12.4099	13.8058	6.96977
cg09118625	2.49604	3.24783	29.4625	15.5952	34.173	18.3361	3.44151	26.8117	1.22782	27.54	24.877	33.6144	30.0703	6.4087	17.5425	14.994	14.3773	6.84135	9.10088	21.2174	8.76828	25.231	24.2507	2.18498	33.7351	33.4137	16.0097	14.3778	4.9393	17.0806	20.1424	34.1582	22.5577	17.4839	21.4079	23.7529	22.7127	6.77471	35.0033	32.7402	17.3186	7.72584	30.1675	16.6639	28.0574	3.30477	15.8956	13.0762	20.532
cg09133026	32.5254	17.1928	3.81755	4.09044	4.42002	3.7401	18.2307	3.69383	27.0945	0.906063	3.13812	3.2644	4.16262	39.5213	2.63061	46.6597	4.34293	12.5607	9.45569	1.57631	12.3017	2.67896	3.85723	25.2574	5.41187	4.2116	4.21398	5.91318	13.8858	4.40658	4.13432	2.59511	2.19937	3.34848	2.12851	1.01651	2.56746	39.1722	3.2196	6.8631	4.09232	8.89398	8.45112	4.37993	3.07019	23.4274	5.47573	9.23662	3.06059
cg09191327	45.958	28.9903	4.96193	19.7605	2.20998	8.19736	33.3449	4.09618	42.0935	7.51005	8.41498	2.62469	6.20719	53.4701	16.2092	62.958	20.5042	26.0182	21.0154	13.2707	28.1219	6.51781	7.65719	40.5173	2.96657	2.98375	18.815	15.3995	20.8258	11.6826	10.2735	2.34193	12.7457	18.9194	13.598	12.467	7.9527	54.0554	3.36982	3.08331	12.8019	18.1698	2.42211	11.748	6.69357	39.2457	11.7416	12.5002	10.1843
cg09418283	31.3267	16.2181	4.50272	3.78527	4.4865	4.39012	17.0629	5.04846	25.9295	2.09892	3.09095	3.65159	3.6073	38.3234	2.36067	45.5568	4.13324	11.8382	9.1435	1.85349	11.2865	3.25284	3.27702	24.2773	5.36892	3.81129	3.8074	5.12703	12.8786	3.83982	3.4332	2.79779	2.83435	3.39443	2.49056	2.74762	3.42422	38.016	3.07085	6.75648	3.54532	8.20765	7.90715	3.52801	3.68064	22.3703	4.55337	8.59192	2.72729
cg09441152	42.9529	25.9853	4.1704	16.2079	0.783426	5.9693	30.3398	3.34893	39.0589	3.65016	6.80977	1.0616	2.06806	50.4651	12.6682	58.6657	15.8497	23.0131	17.7184	8.67758	23.2939	5.44161	5.47299	36.139	0.735498	1.02442	15.1622	12.3985	17.8802	10.6747	7.36898	0.95097	8.57255	13.8158	9.01928	7.82256	7.32251	50.9087	1.28931	1.30666	9.55398	15.1647	3.06873	8.79709	4.28234	34.5872	11.3719	12.1078	7.28111
cg09509673	10.2889	2.3169	12.241	6.89611	16.9018	5.32056	3.00909	11.2737	6.50928	13.1954	17.8227	16.4528	13.4227	16.9873	8.22637	26.4752	6.53167	1.6649	10.7593	12.2461	7.87739	17.5506	7.47086	7.06309	15.7061	16.921	7.98799	3.40905	0.602508	7.67444	4.54494	17.7037	13.4939	10.1855	7.32386	9.99895	7.61942	18.4291	19.4544	14.9511	9.52537	0.834736	11.1091	6.03529	11.1632	8.39226	6.4193	2.708	5.91616
cg09646392	12.5198	24.0691	57.6684	44.5886	62.776	49.1627	28.1268	56.5074	21.3677	53.2052	47.4425	62.0142	58.5429	7.34573	46.9044	3.26662	41.6364	28.9576	31.0091	48.1957	34.636	47.6041	54.0423	25.4702	61.6179	59.527	42.2923	43.9986	29.0331	44.4621	50.0067	60.8439	48.8317	43.3106	52.6545	53.3985	52.4611	9.84742	59.3785	62.7629	45.3221	35.7663	59.6627	47.9076	57.0134	23.7677	43.9081	39.0556	51.7035
cg09722397	36.0715	19.3532	1.42832	7.43445	3.56997	3.80549	22.5588	4.28656	31.5467	1.41046	4.93439	3.21905	1.21701	43.4923	5.62728	49.8475	7.32212	16.1221	12.3857	2.67396	15.2076	5.37223	2.77156	28.0495	2.73728	2.28449	6.7028	8.15148	14.3309	6.39293	3.50077	2.56929	2.65696	5.39308	2.47856	1.72368	3.49928	43.3837	2.12918	3.52173	4.90789	10.8059	5.33113	4.60562	1.01688	26.3661	7.70498	10.5198	2.55339
cg09722555	39.1201	22.1524	2.72398	13.1688	1.26737	4.26467	26.507	1.97103	35.2556	2.58069	7.79219	1.35322	1.74579	46.6322	10.1239	56.1201	13.9099	19.1803	15.9257	8.20609	22.7865	4.95581	3.03296	34.4649	1.32388	1.87086	12.0098	8.57363	14.0784	7.93484	3.80816	1.54237	7.22085	13.0251	7.08692	6.63835	4.7741	47.3838	2.39732	1.1743	7.23872	11.3319	3.61184	6.07894	2.30201	33.5585	8.5996	9.88718	4.03083
cg09809672	2.27259	12.1539	46.5546	33.119	52.3996	37.2475	16.3801	46.3845	9.58806	42.4505	36.5345	51.5596	47.2154	1.78652	36.7133	2.99989	30.1661	17.4999	20.3532	36.8672	23.4746	36.8363	42.2401	13.931	50.5348	48.1899	31.0635	32.1686	17.1179	33.4316	38.0915	50.1884	37.8205	32.2415	40.7392	43.177	40.7149	1.13433	48.2446	51.0664	34.6293	23.851	47.7475	36.5103	46.2569	12.6597	32.9833	27.4305	39.7883
cg09885951	44.8413	27.8737	5.58513	18.1246	0.281335	6.12806	32.2282	3.6595	40.9537	3.89707	6.02598	0.860538	2.94488	52.3535	13.7205	60.7614	17.55	24.9015	17.0368	9.31539	24.2567	4.42253	6.75349	37.6462	1.53065	1.56166	17.3589	14.2828	19.7091	11.1759	9.15688	0.37667	9.41248	15.4362	10.8558	9.2129	7.79903	52.6219	1.55062	2.20913	9.82599	17.0532	3.29542	9.26959	5.92215	35.6251	12.0782	12.6025	8.41309
cg10045881	12.568	8.25192	25.1222	11.7029	28.4152	16.6599	4.17853	22.4001	8.55344	18.4661	13.2553	27.5752	25.1924	19.1607	12.7289	24.577	9.26788	4.67195	1.95008	14.0901	2.2132	12.852	22.2715	3.63672	28.6932	26.693	9.65222	13.0405	8.2928	11.3478	18.9491	26.2041	14.8291	9.91208	19.387	19.1926	20.3904	18.7447	26.2233	29.2463	11.1249	7.90742	29.3976	14.0927	23.9487	2.05281	10.8921	9.53988	18.5761
cg10266490	44.3932	27.4256	4.6455	17.6719	0.446775	5.70174	31.7801	3.25564	40.505	3.61102	5.65399	0.973919	2.88829	51.9053	13.2621	60.2934	17.082	24.4534	16.5688	8.84736	23.7887	4.0109	6.2511	37.1838	1.55621	1.52452	16.8924	13.8347	19.261	10.4393	8.73409	0.486113	8.94854	14.9681	10.3929	8.74793	7.0392	52.1712	1.48657	1.85335	9.37723	16.605	2.2851	8.88325	5.34131	35.1571	11.2039	11.7062	7.99329
cg10281002	37.1876	20.2199	1.56484	11.5647	1.74565	4.66138	24.5745	2.55788	33.3231	3.28861	9.66379	1.61737	1.76233	44.6997	9.61551	54.1876	12.433	17.2478	18.2767	8.64446	22.73	7.04476	2.1001	33.5369	0.660513	1.72447	10.1211	6.84445	12.3296	5.85993	2.83397	2.40717	7.67106	11.511	5.15441	5.89516	2.7738	45.7733	2.49356	0.931121	8.21791	9.49963	1.76008	6.37257	1.44041	32.9763	6.48785	7.79677	3.34296
cg10345936	14.2414	3.50532	13.5498	4.09115	19.7756	4.77343	3.52869	12.112	10.368	14.525	12.3612	19.264	14.8454	21.7535	4.92662	30.8968	2.71967	1.97539	8.58708	7.91747	4.20632	14.6726	8.3683	9.85156	18.4927	17.2293	4.578	2.3609	2.17392	6.39275	4.89449	20.262	11.1328	6.3314	6.11721	9.09082	6.90089	22.9235	18.692	17.2947	7.44363	1.03482	13.4191	4.64609	12.5072	9.74605	5.16796	2.32987	5.62286
cg10376763	44.7782	27.8105	3.76764	18.909	3.38082	7.9574	32.1651	3.18798	40.9137	7.84646	8.98039	3.12483	6.29525	52.2903	15.9481	61.7782	19.613	24.8384	21.8131	14.0917	29.033	6.72494	6.47739	40.7531	1.89974	3.57736	17.6927	14.2197	19.646	10.5295	9.09373	2.85145	13.0769	19.1016	12.745	12.9447	6.10933	53.0852	4.22505	2.56847	12.8975	16.99	1.47088	11.4847	5.52334	39.7446	10.1533	10.7587	9.46674
cg10377274	36.293	19.6935	1.56245	8.87338	3.3074	3.68377	22.8735	3.3419	31.682	1.46962	5.64307	3.09502	0.809531	43.5874	5.56015	51.7335	9.2219	16.1893	11.816	4.54288	17.424	5.2172	2.06109	30.0377	2.72736	2.42871	7.86489	6.84982	13.3912	6.42147	2.50393	2.70348	3.54845	8.33358	2.74818	2.0486	3.47622	43.6537	2.24766	3.11478	4.25279	9.6323	5.63971	3.91328	0.807761	28.7217	7.44954	9.66034	1.57898
cg10486998	23.6403	11.8385	9.33028	2.68833	9.53985	6.30935	9.08189	6.76591	17.8736	2.08629	1.42444	8.86824	9.62692	30.5274	2.44394	37.176	2.06068	7.91271	5.62621	2.37538	4.86304	2.32972	9.79262	16.121	11.3644	10.8373	2.03879	4.14688	9.70651	2.25039	7.72538	7.61215	1.54194	0.887084	6.71611	4.42189	7.99267	30.056	9.21842	11.4761	1.68694	4.84394	15.4202	3.64822	8.00292	14.0051	2.59296	6.21878	6.15786
cg10523019	19.5492	9.23605	9.64543	2.60958	13.6043	4.47121	5.86828	7.02122	13.4844	10.3513	7.43934	13.2892	10.2473	26.3349	4.91633	32.5939	1.89526	4.43903	5.72954	5.36266	2.71657	8.68574	4.95205	11.5913	13.0369	11.1299	1.59738	2.55472	6.31304	1.9315	3.05857	15.0299	6.46997	2.60237	5.11895	8.16506	4.8301	25.9524	12.8858	10.5241	5.38117	2.88302	5.97245	5.16825	8.91536	10.5055	1.85231	1.00276	4.18757
cg10865119	22.0242	6.59468	6.88489	1.84296	11.0473	1.44911	9.44651	5.33455	18.1597	6.15496	8.94544	10.4821	7.11468	29.5363	1.22659	39.0241	1.89916	4.99321	9.01947	4.37419	8.36398	8.42226	3.01168	18.3234	10.5128	9.98704	2.56367	0.964508	4.14543	2.99326	1.33294	11.1506	3.84921	3.63741	1.82515	2.86886	3.16	30.4807	11.4883	9.37592	1.8594	1.65189	7.87501	0.687939	5.35996	17.3572	2.33211	3.96305	1.13792
cg10920957	40.0035	23.0358	1.7742	13.9158	1.21961	3.77241	27.3904	2.1319	36.139	2.86113	6.72797	1.00461	2.23265	47.5156	10.5002	57.0034	14.6344	20.0637	15.5173	7.84174	22.7371	4.35243	2.63349	35.061	1.37999	1.76468	12.879	9.44564	14.9079	6.99412	4.46599	1.56815	7.15905	13.9166	7.97029	7.12349	3.92941	48.1545	2.79441	0.393988	7.22119	12.2153	1.80605	6.21113	1.68	34.1055	8.1525	8.98575	4.49731
cg10940099	40.1411	23.4724	1.11828	13.8748	2.2835	5.39805	27.1209	2.51199	35.8955	3.96663	9.72694	2.08945	2.07589	47.5169	11.6226	56.424	14.4938	20.0997	18.8207	11.2086	25.6986	6.60369	2.57638	35.6826	0.768798	1.51544	12.4553	9.60971	15.6004	7.16621	4.45405	3.56757	9.50352	13.4757	7.43915	7.99679	3.8672	48.2477	2.35754	0.449311	9.49466	12.477	1.29625	7.99951	1.08747	34.6884	7.94743	9.03257	5.21956
cg11025793	31.8677	15.42	1.53901	5.5608	6.28313	4.03052	18.6335	1.63519	27.4261	5.36386	9.25993	6.1336	2.1278	39.203	5.20738	47.7644	6.36192	12.0121	17.4826	4.98347	16.5752	9.96596	0.644117	27.0761	4.27802	2.86951	4.48916	3.82464	10.2293	2.85887	1.13403	6.63216	5.55484	4.99847	1.72077	2.75416	0.388037	40.0171	3.81721	2.92898	6.68952	6.38581	1.14957	5.0408	1.75844	26.732	3.62701	5.77499	2.13959
cg11299964	15.0018	4.06916	11.5465	3.96675	17.3864	3.95412	3.3925	10.2948	10.6686	13.2277	11.4601	16.9	12.706	22.4602	5.39819	30.8284	2.72234	2.12411	8.3724	7.81365	3.75439	13.6439	6.23631	9.94016	15.9313	15.3651	3.95123	1.69741	2.39735	5.6134	2.99184	18.2306	10.53	5.81623	5.54058	8.46868	6.0843	23.2599	17.2571	14.6246	7.94568	0.910441	10.3545	4.41092	10.3229	10.0744	4.6969	1.28956	4.42439
cg11314684	13.7931	8.98711	21.0622	9.33162	24.4699	13.9264	3.24017	18.2208	7.00564	14.9454	10.601	23.6799	22.0349	19.3639	8.6366	24.3617	7.37757	3.97838	1.78819	10.4249	1.65094	10.6802	19.3254	4.82787	24.7644	23.4873	6.91803	10.7396	7.68475	7.97801	16.1245	22.5563	11.3824	6.95679	15.6769	15.0913	16.486	18.2011	22.6096	25.5245	8.05905	6.77973	25.634	9.74919	19.8631	3.02839	7.45375	7.28993	15.0058
cg11388238	38.5119	21.5313	0.322855	11.7422	5.01756	6.43125	25.1767	1.82321	33.9857	5.6519	12.5711	5.09388	2.37238	45.8973	10.3564	54.1089	12.3964	18.5116	21.0078	9.6431	22.4873	9.18176	2.88641	33.2724	2.21077	2.56393	10.2422	8.73191	14.507	6.36815	4.03853	6.31948	9.10474	10.8211	5.14694	5.67894	2.72556	46.4876	3.25587	2.2428	10.2999	11.4672	0.748035	8.43795	1.24567	32.7252	6.79212	8.45534	4.67122
cg11653266	44.2954	27.3277	4.77668	17.7259	0.342388	5.77739	31.6823	3.55911	40.4259	4.05198	6.06592	0.665302	2.94387	51.8075	13.5376	60.9234	17.712	24.3556	17.1988	9.47738	24.4187	4.64943	6.10862	37.6085	1.32745	1.9484	17.0884	13.7369	19.1632	10.3499	8.61095	0.560384	9.42926	15.5981	10.8363	9.26597	7.17214	52.1667	1.74117	1.58995	9.75201	16.5072	2.68936	9.06855	5.21896	35.7871	11.6305	12.0689	8.03053
cg12351433	29.6503	15.6066	7.92413	6.88937	7.07988	3.50816	12.925	4.34957	20.8471	2.02488	3.83471	6.65153	5.54049	35.5103	3.04549	38.0003	6.17157	13.3499	1.18812	2.38822	4.96438	2.62022	5.7812	16.258	8.82618	8.0534	6.35394	7.49994	13.1572	6.53083	5.04691	6.24913	1.87984	3.85755	4.14438	2.93054	6.99883	32.7083	8.63358	7.55094	0.952093	9.73319	11.0483	2.00484	6.11862	12.877	7.50169	12.2109	2.6958
cg12373771	20.9609	7.80892	11.6956	0.748992	16.9925	4.4534	7.49656	10.9774	16.3084	7.28894	4.53569	16.1525	12.3803	28.2106	2.7113	36.4913	0.935486	5.80927	7.50268	2.62509	4.46048	6.61494	7.8569	15.0907	15.5997	13.3826	1.14841	1.8897	6.2751	1.20122	4.68817	14.7813	3.60235	0.697047	6.24163	7.76987	6.27886	28.5237	13.2575	16.4221	3.45283	2.32841	13.5734	3.35671	11.2235	13.8881	1.2987	4.66594	5.538
cg12413566	42.3423	26.1366	1.9849	14.0349	1.23198	7.11691	28.0455	4.05729	36.9101	3.38004	8.92825	1.89744	1.57656	49.3387	11.754	56.4861	14.3099	21.9962	18.3587	9.86558	23.9098	7.01092	4.2053	35.5068	0.351449	0.79143	12.8044	11.7507	18.3105	9.45581	5.96082	1.87823	9.18291	12.8136	7.77123	7.26216	5.8549	49.2445	1.05313	0.546984	10.05	14.8828	2.47862	9.18854	1.91764	33.984	10.3927	12.1417	6.18493
cg12616277	34.931	18.2858	1.97313	8.16374	4.23373	3.10273	21.9108	3.26461	30.6846	1.67483	5.54326	4.27777	1.32282	42.3073	4.75974	51.1833	8.73432	14.8896	11.1802	3.94695	16.7219	5.45735	1.74507	29.2284	3.53008	3.06007	7.15676	5.73624	12.0516	5.74476	2.01239	3.76656	3.05394	7.77334	2.25903	1.44242	2.96947	42.6715	3.05507	3.47495	3.53795	8.40034	5.72383	3.11863	1.09667	28.0105	6.70558	8.82588	1.06924
cg12768605	4.87786	0.576594	19.6843	8.76766	26.2636	9.19628	1.34699	18.4261	1.66502	21.0597	20.4503	25.7773	21.5434	10.2483	10.1929	19.7247	8.03466	1.61672	8.92853	14.7221	7.70221	22.428	13.8478	3.1934	24.8085	25.3679	10.7485	6.03743	0.565333	11.0052	9.57145	27.0854	16.9829	12.9396	11.8432	15.3863	12.1202	11.5987	27.6181	23.815	12.3834	1.6998	18.846	9.01379	18.6723	4.06929	9.55216	5.43353	10.9988
cg12830694	40.2292	23.2616	2.36947	13.5883	1.04076	4.88466	27.6161	3.35594	36.3375	2.36608	7.02695	0.608906	0.752472	47.7414	10.3247	56.0588	13.4013	20.2894	16.3446	6.95741	21.2265	5.41197	3.43825	33.7645	0.575148	1.08643	12.4815	9.98383	15.5949	9.72917	4.99605	1.27762	6.67995	11.4685	6.50027	5.53205	6.31673	48.2747	1.4138	0.81527	7.84059	12.6198	3.38266	6.89614	2.12667	32.3376	10.1878	11.2337	5.10763
cg12941369	6.94667	1.36552	22.5457	9.91747	28.9672	11.8019	1.09343	21.0949	2.90655	23.1737	18.714	28.4728	23.956	11.9755	11.9542	20.8588	8.64596	1.26213	8.83294	14.9189	7.44138	20.8076	16.861	3.38159	27.5417	26.3489	11.1898	7.51372	1.10731	11.4482	12.4482	29.5127	17.5976	12.9438	14.9439	18.2363	15.1547	12.9299	27.9181	26.3959	13.278	2.54456	21.9835	10.712	21.5502	4.1183	10.0382	6.71037	14.0023
cg12946225	27.3944	11.1743	4.60922	2.04545	9.15796	2.90995	13.8842	2.94701	22.6942	7.06873	7.74534	8.34262	4.83096	34.6439	2.21739	42.8228	2.78038	8.38215	13.6786	2.93386	11.3256	9.79706	1.03146	22.0315	7.9654	5.59788	1.60133	1.89187	7.95214	0.969381	0.727378	10.1719	4.25108	2.13971	1.15354	3.37184	0.840289	35.1863	7.12031	5.5634	4.82101	3.70763	2.3545	3.23056	4.16982	21.4139	1.1432	4.01328	1.2782
cg12985418	38.3824	21.4148	1.15302	12.7207	1.57049	3.97394	25.7693	2.51441	34.518	3.5562	8.72381	1.66961	1.59204	45.8946	10.2895	55.3824	13.4501	18.4426	17.3582	9.73029	24.4542	6.0937	1.63481	34.6992	1.72968	1.92095	11.3249	7.92184	13.4221	6.22865	3.21512	2.51923	8.24466	12.7058	6.34926	7.05492	2.83464	46.8566	2.67472	0.666093	7.94778	10.6649	1.64298	6.32605	0.655032	33.7681	6.58731	8.09144	3.80674
cg13038560	35.6402	18.8911	2.08003	7.07707	3.82118	3.8418	21.3757	3.4863	30.2413	1.54	5.0907	3.42269	1.33186	42.6472	4.07421	49.8328	7.25308	15.3068	10.7805	3.5907	15.4394	4.76845	2.41116	28.3297	3.48962	2.74057	6.26307	6.71593	13.5318	5.59437	2.59661	2.94057	3.22027	6.18181	2.09483	1.47693	2.98097	42.2556	2.65981	3.8269	3.96471	9.43275	5.86881	3.86309	1.31929	26.5915	6.73472	9.82697	1.5536
cg13129046	1.39267	2.45826	31.0699	17.6168	37.3087	20.1907	2.27971	29.4819	0.571437	30.162	25.7396	36.8501	32.1067	5.05836	20.2743	13.8439	15.462	5.22945	9.5183	22.9541	9.52691	25.8689	25.4942	1.83506	35.7002	34.1032	16.8778	15.1401	3.79341	18.9861	21.0815	37.4221	24.4824	18.7404	23.5856	26.7082	23.7984	6.04595	35.3218	34.8178	20.47	7.41648	30.7375	19.2049	29.9905	2.89993	17.6908	11.6388	22.6653
cg13216057	41.505	27.8794	5.34765	10.0085	1.33684	5.92715	23.5994	4.4932	32.7018	1.42477	0.952255	1.31555	2.72949	47.3663	8.01405	49.8549	8.88159	21.0705	7.54189	2.68691	13.3587	1.49285	7.24763	28.4116	2.99382	2.9465	9.34068	14.3891	21.4897	8.97908	8.86198	0.931009	3.33301	6.37227	7.03363	4.65687	9.23681	44.7532	1.98278	2.76196	5.34147	16.3299	6.43776	6.84065	4.40717	24.7186	10.1017	15.9821	6.96196
cg13269407	3.72309	0.649375	23.5599	10.5888	30.1393	12.2938	1.23731	22.1678	1.35905	24.7835	21.3701	29.6529	25.1719	8.63516	13.0463	17.9809	9.57984	2.46476	9.57178	16.8088	7.86433	22.9037	17.6768	3.06093	28.6842	28.1534	11.9181	7.72746	1.05396	12.1402	13.0656	30.9607	19.0862	13.8963	15.7134	19.262	15.9559	9.97656	30.1359	27.4386	14.0046	2.44687	22.7216	11.4897	22.5479	4.27144	10.6023	7.02582	14.7624
cg13302154	3.58523	5.9356	36.9844	23.4882	42.6639	27.509	6.61014	35.7308	1.40675	33.085	27.0993	42.1941	37.5842	5.06035	26.4141	13.896	20.5436	7.8706	10.9878	27.1176	13.8966	27.4709	32.5103	3.56818	40.964	38.6078	21.5122	22.3707	7.79792	23.9103	28.353	40.823	28.3137	22.7314	30.7826	33.1856	30.8469	5.22478	38.7258	41.1833	25.2037	14.1126	38.0091	26.1075	36.3439	2.87557	23.47	17.7371	29.9076
cg13319175	27.9274	12.0208	2.68878	7.01476	4.39269	2.53286	15.3144	2.79713	24.063	5.77032	12.4757	3.72349	4.23531	35.4396	7.9692	44.9274	7.16233	9.71336	19.4341	9.86168	15.1422	8.22318	1.46941	24.5527	3.97252	4.67982	6.02771	2.44651	5.73558	1.9373	1.92068	5.2373	10.0622	7.90502	4.66548	6.9684	1.18995	36.9676	6.66121	2.91329	8.06525	3.33564	1.95259	5.07502	2.37028	25.1488	1.31047	2.15059	3.20455
cg13460409	6.66901	5.64198	28.9056	15.7673	33.1957	19.3791	1.85737	26.1513	2.53991	24.9569	19.1148	32.5515	29.3661	12.1823	16.7143	21.0798	13.4331	5.15615	4.37193	18.5106	5.79404	19.2989	25.1167	0.915593	33.0725	31.293	14.1237	15.5547	6.23289	15.9056	21.7994	32.2345	20.2581	15.023	22.0534	23.2317	23.0162	12.5143	31.1181	32.4638	16.2615	8.58291	31.9576	16.827	27.6205	1.11006	14.9785	11.1458	21.261
cg13547237	12.7571	4.06769	18.9319	6.30781	24.0591	9.23859	2.16827	16.727	8.89265	16.8387	11.7449	23.456	19.8566	20.2693	7.3761	29.7571	4.96128	3.71311	6.01741	9.57379	3.30912	12.8935	14.5905	8.9707	23.4084	21.8228	6.09939	5.4476	3.41611	6.71073	10.9503	23.6675	11.7919	7.12766	11.9508	13.8351	12.5553	21.1333	22.223	22.7061	7.76585	2.06568	20.5595	7.05737	17.7871	7.88807	5.59916	5.19318	11.1064
cg13828047	12.7133	3.12191	12.367	4.02246	18.5755	3.97161	2.38197	11.3472	8.8488	14.2326	11.981	18.0891	13.715	20.2254	5.64214	29.7132	2.66404	2.3061	6.81656	8.54404	3.33818	13.4627	7.17068	9.03876	17.1204	16.9494	4.07631	1.5972	1.84174	5.58453	3.39227	19.3973	11.362	6.15836	6.17364	9.26462	6.87084	21.296	18.9978	15.9042	8.31434	1.00385	11.3739	4.53387	11.1629	8.70651	4.79965	1.81869	4.96743
cg13836627	33.4894	16.5218	2.65055	7.07358	3.34003	2.07653	20.8764	2.83969	29.625	0.849334	4.26661	2.87621	2.21471	41.0016	3.35366	50.4894	7.65505	13.5497	9.22635	2.16742	14.3618	3.38295	2.44585	27.3237	4.13738	3.68419	6.43839	5.83014	11.3341	6.0266	2.43552	2.21399	2.10283	5.5526	1.80859	1.02434	3.7537	41.4496	3.30475	4.67853	2.7099	8.05169	7.70122	2.28783	1.71384	25.7302	6.73783	9.16875	0.964814
cg13854874	22.267	9.9984	12.6505	2.19542	17.423	7.22277	8.39417	11.2232	16.8319	7.99572	4.6922	16.6289	13.6347	29.7792	2.7432	35.4048	1.10848	7.30186	4.4619	3.96389	2.2518	5.66978	9.46538	13.5257	16.5408	14.5921	1.02588	3.75881	8.624	1.82092	7.18626	15.4129	4.4798	1.03077	8.16268	8.09181	7.84016	28.7339	14.2814	18.1116	2.66499	3.18403	15.1709	4.3465	11.9297	11.5744	2.21589	5.07956	7.8457
cg13899108	5.70753	2.86395	27.1113	13.4558	32.3681	15.9705	1.3851	24.6677	1.86583	26.0369	20.1663	31.8161	27.6658	10.756	15.4083	19.874	11.1894	3.45704	7.25832	17.863	7.09989	21.0384	21.702	2.38869	31.6326	29.7632	13.7154	11.6857	3.21919	14.8769	17.4777	32.5658	20.5805	15.2598	19.1406	21.8372	20.1248	11.5555	30.9832	30.2366	15.5075	5.02478	27.4181	14.5432	25.834	2.04972	13.6054	10.0153	18.2471
cg13931228	13.1747	2.52324	10.1775	3.92638	16.0853	3.92139	4.1198	9.60995	9.2917	11.1437	15.5023	15.5571	11.7794	20.1998	4.11483	29.4161	4.34483	1.16407	13.3219	8.63774	8.59689	13.7844	6.22272	10.0598	14.9351	14.6735	4.7471	2.14213	0.812663	5.2055	3.66964	16.1904	9.12873	6.5043	4.0428	5.98291	5.18429	21.615	16.435	14.4816	6.11554	0.870385	11.2471	3.79452	9.13127	10.8114	4.14132	3.14696	3.79114
cg14060828	12.6921	8.2793	22.1965	9.86688	24.5587	14.8839	3.09394	18.5436	7.71129	14.6096	9.98309	23.7187	22.5801	19.5732	8.87238	26.1831	7.74272	4.5466	1.06638	10.5623	0.856818	9.53662	20.8044	3.87999	25.6237	24.1592	7.32529	11.8311	7.7953	8.48932	17.8185	22.3475	11.4451	7.06286	16.5277	15.3361	17.9543	19.1159	23.096	26.1736	7.85659	7.35286	27.9128	10.265	20.7238	2.20349	8.02291	8.08767	15.8947
cg14163776	25.1462	9.18241	3.98611	4.1291	7.98065	3.89321	12.5331	2.67415	21.2818	7.87157	12.677	7.67312	5.68397	32.6584	5.81626	42.1462	4.76955	7.25688	19.3259	6.90205	12.4282	12.362	1.45803	21.8032	6.72449	7.34634	4.04743	1.29163	4.91497	1.98063	1.14509	9.60291	8.31714	5.32263	2.82813	5.25741	0.94727	34.2525	9.38418	5.27294	8.39278	2.24776	1.12751	5.42921	3.90889	22.8493	1.19248	2.02254	2.91955
cg14175438	29.0612	12.287	4.09502	2.74365	9.03585	3.06768	15.3412	3.30688	24.1794	6.13739	7.2081	8.96048	4.0125	36.3432	2.7026	44.0505	3.39911	9.86828	14.1559	2.83638	12.0341	9.05942	0.807332	23.1447	7.42931	5.22226	2.24423	2.78166	8.98622	1.62433	0.864873	9.13048	3.75086	2.34361	1.05108	3.21975	0.761966	36.6246	6.17547	5.93067	4.71251	4.81879	3.42939	3.34786	3.67674	22.3761	2.17561	5.30251	1.32306
cg14258236	30.4799	13.5123	2.72412	5.01723	7.24993	3.86924	17.8668	1.72283	26.6155	6.38313	9.52723	6.88756	3.47	37.9921	4.31195	47.4799	6.00849	10.6969	16.1246	5.38491	16.5243	10.7987	0.757762	26.8746	5.91489	4.21694	4.08481	3.24247	8.68429	2.95833	0.980516	8.61065	6.83211	5.08488	1.44636	2.93207	0.325557	39.1443	5.60523	3.89994	6.27961	5.49414	0.647863	4.57001	2.65004	26.7007	3.31507	5.1908	2.07805
cg14308452	39.264	25.3862	3.45312	8.80266	2.72538	7.02036	23.6511	4.9605	32.6079	2.41617	3.97378	1.93805	2.40716	45.8528	6.50314	51.2638	8.6599	18.6299	12.8142	4.24907	17.1727	4.27529	4.93947	30.2193	3.38473	2.3399	8.13335	10.167	20.6181	7.80528	5.98651	1.25227	4.84581	7.01267	4.51576	3.40148	5.06073	44.823	1.117	5.15849	7.73427	13.9185	8.42386	8.25553	2.84157	27.6852	9.0135	12.9041	5.03192
cg14408969	40.6347	24.5046	2.64604	9.93391	1.42679	5.04635	25.4393	4.0613	34.4685	1.36269	3.68243	1.16375	1.50571	47.8418	7.29795	52.3582	9.5256	20.4579	12.181	3.47254	16.9703	3.59605	4.87178	30.6271	2.25088	1.78741	9.21363	11.902	18.8263	9.05214	6.30475	0.683357	4.04083	7.5083	4.5282	3.09482	5.9906	46.332	0.984866	3.00442	6.22877	14.827	7.26634	6.41175	2.22463	28.2016	10.5336	13.9716	4.7606
cg14409958	39.3179	22.3778	4.90052	8.81693	1.84852	3.17592	23.8845	3.20746	32.9869	0.721777	2.15617	1.34422	2.49346	46.83	6.76097	50.1401	7.91992	19.7855	7.936	1.75856	13.6354	1.62367	5.43072	28.0516	3.48038	3.73321	8.27065	10.9252	16.5545	8.17468	6.31754	1.28806	2.38134	5.67144	5.25632	3.46238	7.91008	44.5788	3.10275	2.91501	3.60231	13.5332	6.95013	4.06249	3.75495	25.0038	9.6719	13.5083	4.48981
cg14423778	17.5082	4.83979	14.891	2.06771	20.3652	5.10309	5.08315	12.8223	13.6438	11.9778	8.25032	20.2929	15.1056	25.0204	3.93839	34.5082	1.86435	4.4075	7.27208	5.27378	4.73519	10.5264	9.53555	13.6194	18.9479	16.7158	3.04567	2.27654	3.92918	3.41632	5.86779	19.43	7.16199	3.22445	7.37732	10.2408	7.88835	25.8905	17.396	18.1411	5.87007	1.4852	15.2304	3.65189	13.6796	12.6625	2.77749	4.54444	6.56098
cg14424579	42.0216	25.054	3.49682	15.8368	0.557202	5.14754	29.4085	3.72563	38.1571	3.61156	7.37419	1.10131	2.327	49.5338	12.2852	59.0216	16.5705	22.0818	17.079	9.35756	24.2989	5.62983	4.15004	36.7507	1.27072	1.77531	14.8854	11.4631	16.8894	9.20962	6.33715	1.22231	8.81538	15.0398	9.54921	8.67125	6.18745	50.1258	2.1898	0.818684	8.87323	14.2334	2.45236	7.81543	3.62596	35.3958	9.97836	10.7985	6.25381
cg14501253	34.7228	18.2787	0.768374	7.35662	5.66021	5.42952	20.9623	1.53016	29.7905	5.0188	9.27259	5.93518	1.7485	41.8863	6.52688	49.738	7.99044	14.547	17.8369	5.79199	17.8618	9.77587	1.55744	28.9118	3.19259	2.41417	6.22646	5.83258	12.7411	4.34623	2.18215	5.39266	5.8253	6.40383	2.54998	3.0307	1.2439	42.3154	3.08437	2.68853	7.71643	8.58309	0.775169	6.49758	1.07521	28.3802	5.03792	7.33837	3.00225
cg14597908	37.0434	20.0696	2.22816	6.1958	3.36239	3.43062	21.2453	3.91451	30.2745	0.84367	3.04527	2.80052	1.98064	44.2165	4.53796	48.1628	5.75514	17.3027	9.56526	1.21608	12.7762	3.28169	3.62738	26.4693	3.37379	2.7477	5.67308	9.08851	16.1714	5.43599	4.38243	2.01316	1.63944	3.9356	3.02412	1.64226	3.59255	42.1973	2.21299	5.06491	3.93055	11.657	6.97443	4.19101	1.73358	24.0972	6.8429	11.4301	3.27213
cg14654875	24.9211	17.8342	12.0087	6.74055	11.2357	7.05676	8.85778	7.78323	16.4556	3.46244	3.41267	10.4517	9.97292	30.9434	4.02284	33.627	6.03058	9.4101	0.71933	3.77699	2.42377	2.7866	11.3089	12.1281	14.0077	12.4041	5.32633	11.159	15.5105	5.52857	10.2172	9.31201	3.39581	3.484	7.42634	5.16395	11.0472	28.4638	12.1132	12.6041	2.22029	8.83224	17.9653	4.34279	9.70337	8.57417	6.03241	9.3842	6.68323
cg14658362	44.9618	27.9942	4.87883	15.8114	0.74383	6.10991	31.803	3.76354	40.8642	2.86108	4.54428	0.774637	2.40491	52.474	12.2958	58.2946	15.118	25.0221	14.7759	7.09755	21.851	3.63527	6.86449	35.8012	1.75267	1.94438	15.0489	14.5676	20.1027	12.983	8.81346	0.177276	7.31188	13.0304	9.05528	6.97481	9.70493	52.2124	0.982337	2.9759	8.58279	17.2582	5.36434	8.59912	4.31325	33.2194	13.6789	14.4564	8.01337
cg14723032	13.4026	2.5019	15.1161	3.46149	20.9752	5.13113	2.41125	13.1552	9.53817	15.125	11.8159	20.4516	16.0645	20.9148	4.67319	30.4026	2.5793	2.08092	9.12348	7.41596	4.68785	14.2147	9.53847	9.91608	19.9034	18.3749	4.53169	2.24194	1.96163	5.61458	5.80888	21.3725	10.192	5.76932	7.27899	10.3182	7.87608	22.1082	19.7684	18.5548	6.58643	1.33803	14.9735	4.11206	13.9672	9.47663	4.75953	3.45797	6.56909
cg14727952	43.1296	26.1619	3.2093	17.2644	1.91357	6.42436	30.5165	3.03295	39.2651	6.20739	8.6967	1.82541	4.66185	50.6417	14.313	60.1296	17.9683	23.1898	20.1955	12.4741	27.4154	6.04635	4.85354	39.1228	1.32762	2.45605	16.0449	12.5711	17.9974	8.97439	7.44513	2.24717	11.4514	17.453	11.0964	11.3056	5.53235	51.4398	3.77096	1.23322	11.2687	15.3414	1.49623	9.85042	3.92777	38.1031	9.67715	10.2577	7.8253
cg14894144	5.71099	1.74372	21.3733	8.09273	27.8668	10.2653	0.806259	19.7295	2.43482	20.7629	16.1268	27.4663	22.2279	11.5494	10.6018	21.0372	6.36711	1.53748	5.42606	12.8565	3.5612	16.3849	15.3501	2.69365	26.0434	23.9929	7.82391	6.0393	1.89195	9.92456	10.9219	28.2242	14.8206	9.54536	13.5267	17.0753	13.7378	12.7348	25.2658	24.7917	12.3724	2.27511	20.535	9.3929	20.2326	3.56548	9.12904	4.80764	12.5758
cg14992253	28.943	14.477	3.64641	2.4166	7.59118	4.05617	14.4138	5.017	23.2931	2.19418	3.9808	6.77788	3.83525	35.8825	2.87427	42.6182	2.85735	10.1416	11.3608	1.48041	9.54338	5.62522	2.06954	21.6056	6.18812	4.83037	2.19631	3.28532	11.1326	1.71666	1.87822	5.67429	1.39643	1.76527	2.07531	2.45717	2.10441	35.7148	4.6916	7.19435	4.24712	5.60989	6.05146	3.81678	3.19139	20.3967	1.98061	5.78199	2.00793
cg15185286	24.6345	11.3002	11.6307	3.39783	15.236	5.89868	10.7927	8.82182	19.5802	6.61533	4.3214	14.583	11.7115	32.1092	1.55004	37.4703	2.42251	10.0532	4.10015	2.97089	3.0458	5.19886	8.78003	15.4593	15.2631	13.584	1.82921	6.5601	10.4587	2.33894	7.54888	13.2119	4.09907	1.31859	5.34642	5.88777	6.71813	31.212	12.8592	15.2358	1.88408	5.07656	16.0853	3.22056	10.4264	13.0204	3.10772	7.40283	5.3746
cg15262928	34.467	17.5545	1.57985	8.44247	4.13996	3.07114	21.6496	2.46215	30.4157	2.82852	8.52532	4.23394	1.11211	41.9312	6.07702	51.0616	9.07272	14.4933	14.5038	7.16537	20.0304	6.91022	1.1318	30.2577	3.54656	2.69394	7.07692	4.93759	10.6498	4.82266	1.20795	4.73353	5.56976	8.18126	2.49511	3.68104	1.66012	42.7208	3.33571	2.42949	5.02606	7.56758	3.32726	3.67603	1.10572	29.2516	5.27111	7.16231	1.26668
cg15341340	43.4714	27.3694	2.88338	16.3175	1.46258	7.53861	29.9456	3.74494	38.7568	4.87516	8.89308	2.07397	3.31499	50.7137	13.7189	58.9164	16.7513	23.3284	19.858	12.1365	26.9888	6.67891	4.85738	38.0427	0.787526	1.54398	15.0626	12.8607	19.6103	9.68942	7.36612	2.69378	10.9488	15.6965	10.0453	10.0076	6.12694	51.0203	2.11189	0.818101	11.4434	16.0118	2.03741	10.3691	3.31083	36.6335	10.6595	11.673	7.66908
cg15381769	42.4306	25.4855	4.02986	12.6923	1.49618	4.69407	28.5004	3.10336	37.5342	2.02499	3.88705	0.985999	2.44797	49.8426	9.1333	55.2521	12.1023	22.4231	12.3137	4.91051	18.8281	2.74279	6.11964	32.8145	2.56369	2.42856	11.9581	13.0619	18.7491	11.9595	7.55372	0.852721	5.3489	10.0075	6.15026	4.26328	8.76949	49.0051	1.60911	2.64789	6.63658	15.6949	5.03716	6.80474	3.41224	30.1964	12.9816	14.2191	6.23366
cg15547534	41.7422	24.7745	1.82905	14.6713	2.70631	8.33307	28.7596	3.71814	37.6432	5.03155	11.4995	3.0338	2.2216	49.2543	13.1746	57.036	15.1092	21.8024	22.6336	10.4601	24.2338	9.86884	4.11743	35.7769	0.932247	2.32752	13.3329	11.3551	16.9113	9.94539	6.03018	3.52596	9.81247	13.2579	7.94704	7.68655	6.09164	49.9135	2.46122	1.46065	12.1481	14.0356	1.55259	10.3808	2.38396	35.1379	10.2464	11.0564	7.14633
cg15661409	41.1485	24.7055	1.26932	14.4268	2.42859	6.77732	27.8497	2.46015	36.6524	4.24687	10.6758	3.3602	2.44627	48.4537	12.2611	56.9279	14.9644	21.0549	19.4895	11.6629	25.6133	7.23253	3.54958	36.0937	0.617717	1.88817	13.0336	10.6169	16.9293	8.30069	5.33631	3.53184	10.1093	13.7698	7.98145	8.31734	4.49661	49.0045	2.40405	1.066	10.3371	13.5377	1.09526	9.00964	1.99973	35.0422	8.72989	9.90661	6.03451
cg15703512	29.2547	12.4114	6.45384	3.19995	10.7867	3.4964	16.5331	5.60743	25.2637	3.83473	3.84646	9.96324	6.8274	36.7461	0.917274	44.8375	3.36691	10.1281	6.26462	1.48534	8.33279	4.79619	4.95108	21.7895	10.1821	8.07112	3.25818	4.86791	9.83351	3.29013	4.01045	8.5921	1.83064	1.2705	1.75471	1.80526	3.37721	36.9103	7.80245	10.8462	2.25677	6.53088	10.4183	2.19398	5.61863	19.7012	4.70855	8.66874	2.10997
cg15804973	2.67537	3.5622	32.0812	18.8975	37.59	21.5768	2.89903	30.0142	0.392041	30.9909	25.2888	37.0225	33.0575	6.2084	20.7357	15.1307	16.6523	6.20812	8.93866	23.2032	10.6209	26.1683	27.1412	1.2392	36.7598	35.2316	18.5854	17.1162	5.03734	19.7193	23.1354	37.622	25.8295	20.2479	24.696	27.1465	25.2786	6.68552	36.0884	35.721	20.701	9.37138	33.0807	19.998	30.9478	2.19215	18.4883	13.2698	23.8236
cg15974053	28.6161	15.6099	8.76588	5.81337	10.0107	5.38456	11.8327	6.38814	20.1902	3.21447	3.12883	9.17069	7.22662	34.5997	2.15072	37.5385	4.96446	11.8175	1.76419	2.59711	3.40836	3.07953	7.65212	15.8021	11.1704	9.07085	4.52967	8.57948	14.0207	4.84354	6.40576	7.80355	2.44794	2.34085	3.76059	2.81928	7.23857	32.0569	8.98922	11.109	1.80067	8.93612	13.7318	3.28489	6.68487	12.5321	5.71502	9.87238	3.81128
cg15988232	27.3326	10.7829	5.19862	2.64518	9.20307	2.03983	14.5175	4.1827	23.3088	5.6422	9.02008	8.7913	5.21443	34.8447	2.51612	43.6381	3.48414	8.75867	14.047	3.76784	12.3105	9.90966	1.12268	22.7596	8.26374	6.96944	2.34484	1.78177	7.0671	1.50892	0.440667	9.65552	5.35742	3.08838	1.49754	3.64343	1.37644	35.7049	7.90065	6.94636	3.58953	3.41983	5.48556	2.02254	4.12823	22.0092	1.65673	4.77979	0.678795
cg16034652	11.0659	3.07543	20.1974	7.09387	26.3684	9.76892	1.21263	18.6984	7.10743	19.1842	13.2122	25.8395	21.1312	18.2971	9.39993	27.0013	5.33816	1.89194	6.55473	11.2525	3.54089	15.017	14.8261	5.91662	24.9367	22.6001	6.94384	5.27331	2.47877	8.25736	10.4505	26.1913	13.3234	8.17992	13.0982	15.9422	13.2238	19.2622	23.453	24.0282	10.1656	1.84113	20.1065	8.7843	19.2638	5.70408	6.98111	4.34282	12.1473
cg16150435	15.7883	6.94662	18.0485	5.01569	23.1191	9.76057	4.43702	17.104	11.1326	13.17	7.64166	22.2791	18.9202	23.0374	7.4328	31.3086	3.28864	4.96558	3.12103	8.49779	0.800616	8.3659	14.5994	8.68624	21.9224	19.8205	3.52331	4.8388	5.64936	4.80572	10.5875	20.908	8.96293	3.69058	13.2353	13.8965	13.0377	23.0993	19.5563	23.2726	5.86194	2.88788	20.2435	8.80427	17.5127	7.12847	4.3361	4.7191	12.2843
cg16168311	6.25043	9.62876	36.3905	24.2615	39.5895	29.6427	8.3229	33.5744	4.68059	29.6404	24.4928	38.7495	37.5731	8.36346	23.9032	12.913	21.304	9.31846	7.66448	25.5931	12.3199	24.0263	35.1784	3.54251	39.9768	38.6032	20.8825	25.0529	11.881	22.5864	31.6841	37.3784	26.2868	21.1714	31.5429	30.3669	32.2331	6.18812	37.4847	41.1987	22.3934	17.4455	41.3419	25.2747	35.2321	3.32716	22.124	19.4194	30.9085
cg16241714	39.1636	22.9668	4.35434	9.87132	3.0661	4.10266	21.9727	2.16725	31.0751	2.15837	2.38023	2.687	3.82669	45.7396	7.48429	48.2282	8.65668	20.0253	6.70082	3.02528	11.8253	0.950166	5.39891	26.3841	3.57358	3.76036	8.76893	11.332	17.4007	8.61189	6.58369	2.45411	3.08771	6.01335	6.46721	4.74859	7.15652	42.8444	4.30298	2.86779	3.67689	14.0919	4.61347	4.77556	4.3766	23.0919	9.6198	12.3924	5.05147
cg16358826	37.3253	20.3577	4.74445	8.15428	2.98158	2.6437	23.4982	2.6466	32.5775	0.833206	2.94618	2.15894	3.32433	44.8375	5.84248	49.815	7.31032	17.9193	8.08895	1.58366	13.3103	1.90611	4.99108	27.4423	4.71534	4.14571	7.58197	9.91023	15.597	7.58148	5.61388	2.37742	2.05179	5.22236	4.63935	2.81034	7.10392	43.9757	4.16155	2.99905	3.17629	12.4651	6.67855	3.35087	3.73415	24.6786	9.20248	12.9417	3.48294
cg16408394	42.8583	25.8907	3.11044	15.5692	0.678777	6.1049	29.5749	4.06256	38.4229	3.6451	8.08257	1.1923	2.30338	50.3705	12.6693	58.2203	15.838	22.9185	17.9157	10.1943	25.1356	6.15366	4.47225	36.9974	0.707943	1.30692	14.4448	12.2998	17.7261	10.3699	6.75402	1.7567	9.36119	14.7288	9.21539	8.83356	6.791	50.4783	1.76066	0.510796	9.6414	15.0702	2.3717	8.59022	3.09913	35.4183	11.0834	11.6966	6.68074
cg16419345	35.6398	18.6721	4.3094	9.05204	2.23821	1.86922	23.0267	1.33667	31.7648	1.51403	3.9772	1.62924	2.77305	43.1519	5.36137	52.0542	8.92532	15.7702	9.80663	2.7053	15.5495	2.14841	3.51718	28.7995	3.83497	3.81228	8.83838	7.25641	12.8697	7.42876	3.63479	1.70572	2.93712	6.86081	4.04856	2.71644	4.74022	43.4837	3.52802	2.59113	3.50225	9.74021	5.21566	3.07244	2.97473	26.9179	8.0807	10.2069	1.977
cg16547529	5.44604	2.60977	25.1448	11.5001	30.2041	14.2216	1.45494	22.7088	2.05188	23.5588	18.7373	29.6558	25.7797	11.1011	13.4386	19.8709	9.81375	3.58976	7.06991	16.2079	5.84815	19.7161	19.996	3.79917	29.5732	28.2255	11.8443	10.0217	2.95905	12.7261	15.8314	30.1907	18.5051	13.2203	17.3418	19.7798	18.311	11.8498	29.4831	28.4561	13.3416	4.33316	25.8165	12.6494	23.8388	2.88548	11.5287	8.97943	16.4599
cg16579101	33.4327	16.4817	4.19408	7.27067	2.9548	1.2972	20.8197	1.67881	29.556	1.66741	4.19616	2.37103	3.03333	40.9449	3.96094	49.779	7.49138	13.787	8.3787	2.31871	13.2743	2.45762	2.59275	26.5436	4.39622	4.3928	6.99472	5.64614	11.1516	5.59716	2.74096	2.65557	2.16757	5.22121	3.40048	2.58307	3.15664	41.268	4.85155	3.04366	2.44771	8.00675	4.74747	1.98574	2.90222	24.6427	6.23868	8.65132	1.57028
cg16744741	1.81848	5.64913	38.4407	24.88	44.4756	28.07	7.52079	37.2059	1.76493	36.21	29.9001	44.0297	39.082	2.83312	27.8477	10.824	22.0004	9.31891	13.7173	29.0564	16.0278	30.6213	33.2198	4.75358	42.7286	40.3919	23.5559	22.9978	8.09128	25.8086	28.914	43.544	30.7954	25.1081	31.5618	34.4333	31.6493	2.75741	40.9834	42.306	27.3388	14.6736	38.5701	27.3328	37.5887	4.55699	24.9689	18.8013	30.6109
cg16899442	10.1544	3.69423	21.0973	7.93701	25.4279	10.3328	1.76653	18.0432	5.8379	18.6428	15.1646	24.8396	21.2597	16.7715	8.82733	25.107	6.83047	3.03637	5.65459	11.6548	4.8118	16.5118	15.9482	3.62607	25.1903	23.8759	9.2484	7.59058	4.14228	10.0174	12.0758	25.3084	13.8629	10.0054	12.8826	15.0666	14.6037	16.9707	25.2287	23.9448	9.6064	3.93934	21.988	8.30465	19.6232	3.59128	9.06226	8.18495	12.0214
cg16984944	23.6175	8.31297	5.42559	3.39217	8.3678	1.638	11.0044	4.82557	19.753	5.82171	11.3912	8.12374	5.78978	31.1297	4.17208	40.6175	3.60472	6.51791	16.0564	6.34687	10.9125	10.0445	1.93311	20.2106	7.63844	8.92745	3.2689	0.39427	4.00665	2.06606	0.56968	9.00536	7.26744	4.65747	2.68907	4.93204	2.19073	32.4715	10.3591	7.20771	4.67047	1.25497	5.72152	2.01234	4.47279	20.1914	1.47217	2.71979	1.23251
cg17063929	19.6533	11.155	11.4371	4.58552	14.181	8.08052	5.75194	9.43296	13.0271	5.64274	3.87887	13.3699	12.0431	26.2607	4.39305	31.6731	2.80677	5.54992	2.55105	4.75418	1.82497	4.11252	11.5719	10.6609	14.7964	13.7686	2.96345	5.85886	8.97875	3.95292	9.92254	12.1162	3.92444	2.22991	8.07239	5.95687	9.87689	25.3669	12.5941	15.5489	2.42687	5.70848	17.4518	5.02114	10.043	8.75704	4.39093	5.08996	7.2811
cg17099569	19.0095	4.80616	8.26254	2.08728	12.9123	2.47128	6.87341	6.80689	15.145	7.36437	9.45311	12.4797	8.59861	26.5217	1.38872	36.0095	2.16127	3.18447	8.56473	4.82104	7.99828	8.62447	4.73239	15.4464	12.2613	11.0185	2.96163	1.59421	2.86252	3.73871	2.7361	12.3199	4.56012	3.24131	2.16991	3.16897	4.03505	27.6038	12.3334	11.5686	2.62883	1.56423	10.0316	1.48239	6.90105	14.7556	2.92813	3.71833	2.10421
cg17274064	15.8379	5.37164	10.1995	3.74067	15.1154	3.95042	4.22817	8.78185	10.7306	11.5816	10.3842	14.7196	10.8839	22.866	5.72139	30.5259	2.76657	1.96741	8.34663	7.30557	4.36475	12.5047	5.38013	9.82743	13.9019	12.9424	3.01374	1.81643	2.81896	4.08293	2.75659	16.1392	9.33509	4.59401	5.13447	7.80659	5.33105	23.3703	14.6322	12.2855	8.10526	1.46323	8.67208	4.64877	9.20135	10.3506	3.51362	1.14254	4.2173
cg17285325	23.9191	9.44367	7.43098	1.73886	10.9899	2.44208	10.0237	5.64929	18.8277	9.18452	7.23683	10.842	7.6306	31.0434	4.09642	38.5817	2.1551	6.87937	11.2509	4.36612	6.88126	9.89373	2.92337	17.5332	10.5857	8.98412	1.49628	0.948802	6.365	0.859719	0.969935	12.2985	5.70401	2.12924	3.41939	6.13139	2.97601	31.3018	10.5397	8.39066	6.37782	1.84259	5.22456	3.34581	6.53787	17.2639	0.518266	2.42629	2.34891
cg17324128	34.3819	17.4142	1.5111	6.9241	5.30153	4.12173	21.2474	3.60075	30.1376	2.54973	6.78141	4.67676	1.53455	41.894	4.85081	49.3948	7.0318	14.4421	12.9876	3.90107	16.1522	6.38969	2.02818	27.9403	3.72803	2.89288	5.96788	6.34972	12.2687	5.23003	2.1143	4.13979	3.88473	5.48511	1.6777	1.70822	2.36527	42.1519	2.9356	4.28456	4.91663	8.91448	4.97414	4.25205	0.894179	26.4267	6.45514	9.0476	1.49481
cg17338403	18.0812	6.41908	15.7207	2.51384	21.9572	6.24961	5.99854	15.1825	13.8997	12.008	6.69557	21.1171	16.272	25.5212	5.9969	33.814	1.49772	5.49534	5.58727	5.97643	2.0645	8.10792	10.9906	11.7126	19.7453	17.2969	2.13169	2.31238	5.28078	3.15639	6.85131	19.746	7.17261	2.43124	9.42248	12.7345	9.46504	25.9406	17.5101	19.8842	5.25977	1.61534	16.4307	5.3217	15.5455	10.4388	2.68536	4.06993	8.47154
cg17589341	9.02794	21.039	52.9095	40.3752	56.9052	46.1326	24.4942	50.8901	18.0296	46.9561	41.5989	56.0652	54.0706	5.37576	41.2189	1.40977	37.4075	24.733	24.8589	42.8864	29.4839	41.342	50.7342	20.1723	56.6182	54.9307	37.3811	40.7328	26.003	39.3174	46.9766	54.6941	43.2819	37.9669	48.7536	47.6826	48.7103	6.79035	54.1771	58.4708	39.553	32.7361	56.6326	42.5831	52.0277	18.1176	38.8571	35.286	48.1612
cg17655614	9.72822	2.54589	19.9138	7.9088	26.4901	9.1915	0.903126	18.3436	4.77903	21.1163	15.2217	26.0068	21.1037	15.9348	9.60333	23.483	5.83219	0.70239	4.97628	12.0654	4.00125	16.5408	13.9552	3.30097	25.038	22.9882	7.93634	5.65736	1.67499	10.4743	9.65006	27.1912	15.1312	9.90113	12.0673	15.6159	12.3098	16.238	24.391	23.4403	12.0006	1.40494	19.0755	8.71046	18.9018	3.85973	9.09324	4.05841	11.1623
cg17686885	25.1133	8.70398	6.20671	1.31114	10.546	2.22063	12.2301	4.29585	21.0042	7.78756	8.10781	10.3076	6.24334	32.5736	2.11401	41.5312	2.32077	7.07166	13.0026	2.8945	10.7161	10.2517	1.26092	20.7743	9.75634	7.61922	1.74911	1.17953	6.23773	1.37988	0.375969	11.5427	4.46495	2.16454	1.27753	3.96981	1.22686	33.4858	9.02933	7.60374	4.55565	2.65468	4.17443	2.50087	5.18319	20.3892	1.06339	3.80797	1.04322
cg17729667	11.7344	2.21935	9.84289	4.48877	13.7749	4.11968	3.11986	8.00265	8.01639	12.2965	15.7387	13.1532	11.5496	18.8089	6.21201	28.2968	4.97583	1.70493	12.3562	9.81058	7.49087	16.7738	5.44305	9.06071	13.2055	14.5561	5.39302	1.94591	0.579525	4.84003	2.87571	15.1964	11.1729	7.08033	5.51367	8.39456	5.31197	20.3679	17.7254	11.4034	8.66802	0.915825	6.41564	5.0847	9.21513	10.111	3.74479	1.69973	4.44028
cg17853587	41.1714	25.9019	5.88849	10.1197	1.45479	4.80205	23.2657	3.5831	32.3681	1.83508	1.20257	1.38124	3.21365	47.0327	8.09061	49.5213	8.95918	20.9325	7.51817	3.02606	13.0349	0.825816	7.50757	27.9289	3.48955	2.99929	9.37223	14.1231	19.7352	9.03289	8.83822	0.84537	3.60278	6.36205	6.91396	4.67318	9.42329	44.3422	2.35224	3.8164	4.93324	15.8211	5.91197	6.21776	4.91707	24.385	10.0905	14.9135	6.84523
cg17960516	28.4087	11.4428	4.91272	3.44962	9.27349	2.41409	15.7956	3.69537	24.5442	5.573	7.8256	8.89499	4.68626	35.9208	2.68	45.4087	3.96462	9.51044	13.107	3.40049	12.4235	9.08151	0.652296	23.6908	7.90994	6.21856	2.80256	2.6112	8.01034	2.20279	0.706004	9.49523	4.58726	3.08339	1.03582	3.24958	0.878315	36.8349	7.00681	6.73042	3.67985	4.71225	4.88331	2.38848	3.83073	22.9094	3.34612	5.85116	0.916027
cg18031008	45.8911	28.9235	5.12402	19.4076	0.988816	7.36976	33.278	3.84953	42.0267	6.06679	6.95235	1.64876	4.87601	53.4033	15.3455	62.8911	19.7268	25.9513	19.2136	11.4922	26.4335	5.35	7.59034	39.497	2.56852	2.19605	18.7057	15.3326	20.7589	11.7318	10.2067	1.01297	11.3581	17.613	12.7369	11.2163	8.01956	53.8162	2.33072	2.85131	11.6271	18.103	2.77218	10.8684	6.65109	37.8019	11.8084	12.5939	9.72297
cg18055007	21.7352	7.88957	9.72259	0.67063	15.7221	3.89595	9.30848	8.88353	17.8405	7.71107	6.36827	15.0246	10.3442	29.2473	1.92793	37.4876	0.558628	6.75115	8.54303	2.94677	4.75971	7.96603	5.23992	15.7988	13.8534	11.7788	0.533997	2.2451	6.29853	1.16789	3.44192	13.9885	4.13647	0.876852	3.30221	6.32141	3.85122	30.0075	12.2125	13.7518	3.74553	2.11538	10.6274	3.259	9.25816	14.8293	1.38685	4.32049	3.31291
cg18139769	26.3824	14.432	5.22408	2.75633	10.4856	5.23953	10.4471	4.79782	19.0761	4.70919	3.70353	10.6671	5.64355	32.748	2.9326	37.2761	1.64149	8.45321	4.97499	2.32408	4.11255	4.83814	2.98583	16.0792	8.76783	6.37212	1.48215	3.9951	11.7512	1.60607	3.54939	9.7424	2.67043	1.02373	3.40361	3.47585	3.08899	31.3656	7.27859	7.48599	2.70951	4.98739	4.88352	3.97543	5.35936	13.9551	2.22359	3.6892	3.75037
cg18180783	40.0342	23.0666	1.33453	14.3526	1.11195	4.75217	27.4212	2.40026	36.1698	4.48928	8.43812	1.27423	2.5415	47.5464	11.9164	57.0342	15.094	20.0945	18.9303	10.9493	25.7346	5.92803	2.4378	36.3382	1.33025	1.79519	12.9767	9.49619	14.9268	6.59496	4.47343	1.79574	9.61624	14.3577	8.00107	8.62989	3.56256	48.5059	3.12968	0.470739	9.42029	12.2531	1.59293	7.74812	1.25266	35.416	7.55043	8.56989	5.25142
cg18328933	3.07793	0.540358	24.3126	11.4132	30.8919	13.062	1.80677	22.9765	1.06277	25.5387	22.6514	30.4056	26.0457	7.75868	13.8527	16.6545	10.5714	3.12471	9.67301	17.8546	8.54472	24.5453	18.4319	2.9847	29.4368	29.3179	12.8217	8.53756	1.30176	12.9681	13.8233	31.7137	19.8389	14.7461	16.466	20.0147	16.7086	8.71257	31.4847	28.3074	14.82	2.92385	23.4743	12.245	23.3006	4.16253	11.4333	7.66817	15.5151
cg18440048	2.12043	10.6914	45.3879	31.8494	51.4777	35.7849	14.9865	44.8352	8.16413	41.5285	35.5432	50.6377	45.98	2.06296	35.5726	5.58603	28.8956	16.229	19.4313	35.6629	22.3423	35.9144	40.8179	12.4104	49.3942	46.9899	29.9023	30.7146	15.6553	32.3272	36.6289	49.2665	36.7555	31.1503	39.2729	42.2551	39.2865	1.05558	47.1422	49.6843	33.6518	22.3885	46.285	34.9808	45.1665	11.3524	31.878	26.0751	38.3258
cg18573383	29.8869	12.9275	2.72188	4.72479	4.36979	1.56143	17.2738	2.62491	26.0224	2.32938	7.83228	4.05761	2.96534	37.399	3.27325	46.8869	5.48103	10.2204	12.1937	4.75269	16.3351	5.59146	1.06935	26.2438	4.57314	4.84703	3.79926	2.79085	7.94106	2.91345	1.11146	4.16392	4.00001	5.18087	1.63373	1.895	1.74641	38.4047	5.30341	4.46777	3.2996	4.64918	6.19	1.90831	1.97683	25.4005	3.31248	6.03836	0.626611
cg18956095	37.3789	20.4113	1.05643	11.8267	1.58245	3.50056	24.7658	1.85121	33.5145	4.06369	9.05745	1.25857	2.19038	44.8911	9.74755	54.3789	12.6025	17.4391	17.7481	10.1158	24.3702	5.81292	1.47454	33.7892	1.69982	2.04369	10.3214	7.1311	12.5198	4.89789	2.96123	2.29472	8.69009	11.7023	5.39161	6.77202	1.97499	45.9466	3.51021	0.645771	8.05037	9.78086	1.39415	6.23092	0.665376	33.0452	5.55353	6.87458	3.4955
cg18983672	40.4473	23.4796	1.85319	13.1111	0.977685	5.16595	27.8272	4.22688	36.5359	2.00221	6.64104	0.884094	0.615731	47.9594	10.1037	55.6195	12.9573	20.5075	15.4852	6.477	20.7945	5.72028	3.36288	33.4885	0.406978	1.02435	12.0623	10.1986	15.8592	9.94225	4.96946	0.944071	6.14531	11.0935	6.25335	5.17623	6.54599	48.3851	1.20063	0.470664	7.41016	12.8057	2.78989	6.74436	1.63573	31.9125	10.494	11.4116	5.16962
cg18984151	9.68395	3.88448	21.8931	8.29295	26.3253	11.3673	1.5212	19.0438	5.7764	19.1481	14.5514	25.7203	22.2645	16.9485	9.71646	26.4364	7.13264	3.90671	5.11243	12.2733	3.37042	15.4992	17.2353	5.25851	26.2366	24.6708	8.788	8.03872	3.56857	9.22251	13.3675	25.9675	14.4486	9.62751	14.218	16.0966	15.4052	17.7172	25.6377	25.0817	9.81045	3.26066	23.6505	9.28294	20.4715	4.80233	8.11356	7.16689	13.3735
cg19008809	39.4952	22.5435	0.73794	13.7025	2.72994	5.2196	26.7464	1.92201	35.5036	5.09478	9.73759	2.52407	2.77864	46.9595	11.5706	56.2479	14.4159	19.5216	19.3991	11.8	25.9061	6.3203	2.74367	35.5678	1.66423	2.30616	12.2263	9.10663	14.624	6.29266	4.39185	3.09949	10.0263	13.4355	7.20691	8.01957	2.90233	47.9068	3.68494	1.23506	9.64633	11.8452	1.33881	7.91652	1.31141	34.7516	6.56958	7.93247	5.10563
cg19044674	31.7204	15.1927	5.14528	3.645	7.90823	3.25843	17.5794	4.52965	26.4229	1.30426	2.77547	7.06821	5.86052	38.7832	1.86625	45.3568	3.48042	12.4823	6.64517	0.88575	8.85206	3.25519	5.47085	22.658	8.20865	7.11263	3.54017	6.46622	12.7488	3.50019	5.12016	5.73462	0.647379	1.7413	2.62102	0.782771	3.68887	38.1245	6.02999	9.52314	2.08979	8.39222	10.8698	2.43485	3.95584	20.2204	5.01339	9.81444	2.42813
cg19305227	27.0592	11.0023	6.72841	2.98073	10.3528	3.09077	14.4461	5.27418	23.1866	3.44658	4.45144	9.63697	7.35569	34.5714	0.539749	43.5888	3.22649	9.7149	6.47148	1.82948	7.59296	4.89468	5.43827	20.5512	10.4599	9.55266	2.99284	4.86995	9.47827	2.90503	4.43667	8.84795	1.41608	1.45076	2.4968	1.62509	4.25699	34.9796	9.02797	10.722	1.54313	6.27397	12.2912	1.24787	5.38669	18.8126	4.01214	8.71289	2.27044
cg19346193	24.3312	8.12387	7.03869	0.887206	13.3088	2.44395	11.5429	5.75823	20.3095	8.71241	8.43001	12.9345	7.39882	31.7955	1.53882	40.9706	1.67263	6.22746	11.8649	2.84772	10.4615	10.0774	2.28778	20.2527	11.367	8.84315	1.5413	0.961703	5.68266	1.66022	0.918099	13.3256	4.95964	2.00575	1.14951	3.56242	1.71049	32.7485	9.79046	10.0403	3.93536	2.29464	6.70306	2.07313	5.7333	19.6394	1.15758	4.14664	1.20662
cg19420968	33.0799	17.2238	1.64784	5.45512	6.36527	5.00801	18.6584	2.09503	27.5333	5.27144	7.57559	6.15141	2.65051	40.0331	5.67355	47.0342	6.05724	13.204	16.3182	4.18229	14.4273	9.59795	1.39199	26.1481	4.16912	2.96714	4.66906	5.07452	12.7785	2.36973	2.39815	6.6135	4.23156	4.45877	2.94116	3.2204	1.0566	40.1153	3.85686	3.25964	7.50329	7.55464	1.82891	6.42541	1.73217	25.5439	3.20509	6.20769	3.27008
cg19478743	39.6017	23.941	2.23615	10.7007	1.66099	4.92597	25.2863	3.72943	34.1498	1.36586	4.18468	0.783141	1.36227	46.599	7.08135	53.6053	10.5999	19.2556	11.9912	4.31382	17.8698	3.37643	4.34008	31.2618	2.09771	1.67863	9.96411	10.1985	17.7731	9.06827	5.13521	0.455493	4.09735	8.6421	4.37221	2.62309	5.92303	46.0808	0.972561	4.1246	5.98298	13.2937	6.9426	6.21796	1.42588	28.9929	9.89892	12.6035	4.1453
cg19514928	44.791	27.8233	4.96914	15.6709	0.878294	6.09084	31.5776	3.59305	40.6424	3.15718	4.55524	1.07466	2.48855	52.3031	12.2842	58.1213	15.0161	24.8512	15.0832	7.34877	22.0149	3.62533	6.92396	35.7798	1.94661	1.78241	14.8631	14.4975	20.0358	12.5277	8.8018	0.349767	7.58904	12.997	8.92941	6.99304	9.11972	52.0449	0.996924	3.18358	8.7567	17.1737	4.25132	8.68732	4.40875	33.2648	12.9086	13.737	8.01174
cg19692710	32.3798	15.4122	2.56898	6.65731	7.33572	5.02286	19.7667	1.26617	28.5046	7.06526	9.68912	7.00958	4.03244	39.892	6.36774	48.9181	7.25801	12.8461	17.7809	5.72639	16.1134	11.0564	1.42717	27.3886	5.56776	4.48426	5.67272	5.04428	10.4655	3.4226	2.09735	8.77034	6.522	5.56724	2.91722	4.59674	0.806723	40.9387	5.72556	4.16301	8.65767	7.44116	0.604261	6.41257	3.06071	27.3373	4.25728	6.09433	3.33889
cg19706682	17.132	7.45973	17.3988	4.61963	22.2022	9.59682	4.47335	16.1871	12.0255	12.253	6.96394	21.3621	18.3441	24.2427	6.51584	31.8191	2.64358	4.98909	4.35157	7.897	1.55575	7.44282	14.2639	10.6777	21.2326	19.2281	2.78591	4.72932	6.03629	4.25768	10.3071	19.991	8.19085	3.12346	12.9513	12.9795	12.6666	24.1388	18.8504	22.875	5.09063	2.68031	19.9596	7.89727	16.7743	8.90153	3.77706	4.84068	12.0004
cg19722847	5.65407	2.0475	24.6576	11.5164	30.6513	14.391	0.986217	23.1957	2.19625	23.8081	18.6052	30.0881	25.8888	12.0343	13.8928	21.5221	9.15963	2.86145	6.99008	16.5175	5.27053	19.4343	19.5989	3.70582	29.3616	27.9191	10.9601	9.2816	2.27671	12.3553	15.2351	30.523	18.5214	12.7885	17.8529	20.2874	17.9347	13.2124	28.9488	28.9149	13.6419	3.63809	24.8911	13.2308	23.7265	3.28672	11.1863	7.13994	16.9319
cg19724470	4.81051	13.6949	41.8636	29.6917	44.7368	34.6079	13.1591	38.6739	9.60771	34.8211	29.747	43.9236	42.5981	4.53796	29.0151	4.32856	26.9421	14.4415	12.7239	30.6699	17.4634	29.207	40.4764	8.00787	45.3807	44.1628	26.3586	30.7533	17.2568	27.9796	37.663	42.5591	31.5335	26.5481	36.51	35.4894	37.5813	3.78756	42.8934	46.1944	27.6249	23.4226	47.319	30.3284	40.5652	7.00008	27.5131	25.1214	35.8607
cg19761273	14.0382	3.07737	14.5631	3.15866	21.0746	5.0072	2.66581	12.8688	9.65035	14.534	10.2809	20.6561	15.3632	21.3561	4.4461	30.1023	2.24636	1.57911	8.84406	6.29835	4.0662	13.1101	8.565	9.5393	19.3854	16.9214	3.81321	2.07003	2.079	5.11211	5.03851	21.4026	8.94517	5.05076	6.71657	10.2652	6.94053	22.3159	18.0402	17.8827	7.15387	1.19272	13.7248	4.3643	13.4578	9.3922	4.16295	2.58048	5.9106
cg19853760	2.48352	1.42701	25.3397	12.1579	31.0072	14.7038	2.66287	23.675	2.39921	24.6275	24.2878	30.4669	26.9415	6.46819	14.457	14.6602	12.2985	5.12759	11.8898	19.1507	9.0828	22.9591	20.283	4.51411	30.0826	30.1879	12.425	10.3646	2.63634	13.0669	16.1576	31.1659	19.4644	14.0159	17.8838	20.4879	18.408	7.45373	31.9699	29.5692	14.3313	4.21501	26.0416	13.2611	24.2127	5.92544	11.7955	9.85624	16.9899
cg20100381	34.6291	22.0253	6.91472	7.24658	3.79379	4.65395	17.3332	4.63047	26.3985	0.952097	1.05124	3.27739	4.59313	40.6983	5.29311	43.8958	5.8861	15.8629	4.74804	1.91689	8.20444	1.0101	7.59315	22.4264	6.20458	5.91585	6.03805	10.834	18.7645	5.91507	8.09247	2.80846	2.14467	3.51555	5.91023	3.62925	8.71834	38.4569	5.36379	5.74796	2.40403	11.2869	10.135	4.09152	5.39896	19.0711	6.73433	12.2773	5.57095
cg20240860	11.2726	22.39	57.9719	44.1123	64.1955	47.4836	26.8675	56.8351	19.9912	54.8579	48.6305	63.967	58.3529	5.66661	47.6468	3.33782	41.1761	28.5041	32.7606	48.13	35.0152	49.2438	52.6288	24.1671	62.0483	59.4483	42.5245	42.4304	27.354	45.0932	48.3276	62.5959	49.6596	43.983	50.9754	54.524	51.0844	8.1683	59.8944	61.6366	46.7896	34.0872	57.9836	46.7464	57.3161	23.6843	44.6605	38.1079	50.0244
cg20295671	34.9019	19.9631	3.03778	6.09634	3.69047	4.11771	18.6002	3.76041	27.6029	2.55008	3.41535	3.12426	2.88968	41.2683	6.42023	45.8028	5.71027	15.2546	9.64893	2.74891	11.2306	3.22646	4.69095	24.5571	2.92972	2.31171	5.55304	7.95046	16.3951	4.32834	5.90025	3.1259	2.80245	4.25805	5.05844	4.08818	4.57211	39.8706	2.96056	3.24774	4.32154	9.78662	4.91134	4.74073	3.23478	22.5103	4.94514	8.76361	4.83373
cg20305610	42.3151	25.3475	2.7014	16.4538	1.56518	5.69192	29.702	2.92518	38.4507	5.40225	8.16784	1.49265	3.88541	49.8273	13.5114	59.3151	17.1578	22.3753	19.4113	11.6899	26.6312	5.91091	4.07912	38.3258	1.22593	1.94648	15.2312	11.7566	17.1829	8.18749	6.63069	2.01559	10.6594	16.6385	10.282	10.5004	5.02822	50.6284	3.3782	0.625886	10.4737	14.527	1.54501	9.04992	3.12957	37.2957	9.57435	9.96428	7.01783
cg20524216	24.3382	8.87228	5.52943	3.22044	7.76809	1.51728	11.7645	3.87764	20.4737	3.12139	5.71161	7.33389	4.64659	31.8503	1.70683	41.3382	3.31319	6.89775	4.73258	2.94597	6.64507	4.67791	2.75783	18.7124	7.81648	7.09856	3.5973	1.75261	5.41097	3.73083	1.88345	7.6757	1.90326	3.12712	2.20178	2.02574	3.39401	32.3807	8.20985	6.6026	0.548913	2.4713	7.37153	0.629998	4.12604	17.3819	3.22568	5.15327	1.15658
cg20692569	5.78519	0.945567	15.3677	3.58445	21.88	5.47475	2.15474	13.8986	5.00895	15.3814	13.7196	21.4607	16.5375	11.6069	5.89858	20.6152	3.84856	2.18275	10.2998	8.80641	5.08451	13.611	9.48323	7.48905	20.1505	18.6632	4.258	2.91684	1.21491	5.1602	5.43733	22.3603	10.2553	5.64682	7.55753	11.0698	7.97284	13.1016	20.2873	19.0614	7.87042	0.99259	14.5294	5.16453	14.256	8.14861	4.21698	4.4368	6.76333
cg20761322	3.50355	11.0667	43.5206	30.7516	47.9852	36.0683	14.7862	41.9701	8.10317	38.036	32.5348	47.1452	44.564	3.94464	32.2989	6.89332	27.7835	15.1089	15.9388	33.9506	20.2492	32.4219	40.788	11.264	47.3098	45.4346	27.9917	30.7985	15.9387	30.0453	36.9123	45.774	34.1433	28.7396	39.4073	38.7625	39.1182	2.60584	44.9028	49.2906	30.5417	22.6719	46.5683	33.6703	42.7902	9.20173	29.5849	25.5159	38.6091
cg20795863	43.6677	26.7	4.15377	17.4889	1.00545	5.86553	31.0546	3.75375	39.8032	5.4735	7.81706	0.685228	4.28273	51.1798	13.9054	60.6676	18.2123	23.7279	18.6203	10.8989	25.8402	5.70923	5.36687	38.3659	1.85546	2.22871	16.5288	13.1092	18.5355	10.1976	7.98321	1.49459	10.3916	17.0197	11.6345	10.3368	6.86635	51.7611	2.87175	1.27095	10.4522	15.8795	2.1699	9.41315	4.40325	37.2086	10.8318	11.3951	7.8757
cg20828084	26.5205	12.5627	5.88791	1.32402	11.7688	3.52985	11.6392	5.83579	20.546	4.59188	3.82695	11.3105	6.21408	33.3599	2.53744	39.5923	1.47409	8.61198	8.82211	1.7487	6.41278	5.79161	2.5606	18.4134	9.58718	7.31442	1.11209	2.37684	10.0727	0.844944	1.71527	9.99797	2.18542	0.655875	2.47942	3.59353	2.64341	32.8992	7.69247	9.35929	3.15038	3.83567	6.64055	3.42106	5.74877	17.148	1.14271	4.35271	2.20141
cg20914508	28.8002	20.3399	10.1609	6.73279	6.95277	6.30692	12.1469	6.06387	20.5945	2.15149	1.76482	6.04927	7.93502	34.894	4.20031	37.9583	5.68554	11.983	2.12882	2.92347	3.82666	0.910294	10.8593	16.493	10.5898	9.42343	5.1923	10.9519	17.3247	5.40266	10.3377	5.34346	2.87487	3.24301	6.95235	4.47395	9.9221	32.6209	8.60774	9.23378	2.81215	9.81573	14.174	5.1181	8.19905	12.8512	6.06202	9.98631	6.60379
cg20947775	29.5342	12.5665	3.3427	3.7362	9.06125	3.01222	16.9211	3.47485	25.6579	4.61839	6.94881	8.94109	3.63541	37.0463	2.57817	46.0607	4.16807	10.0467	12.5092	2.95053	13.4529	7.68304	0.880959	24.7195	6.97902	4.91473	3.07059	3.3401	9.05647	2.87545	0.882528	7.81679	4.01022	3.05172	0.767901	1.75094	0.811973	37.8944	5.48685	6.43606	4.2408	5.64554	4.36199	3.01893	3.18575	23.801	3.99603	6.36413	1.19933
cg20999813	45.0473	28.5556	3.57851	17.5749	2.89913	9.80229	31.4691	4.21224	40.3023	6.29538	12.5102	3.71969	4.1151	52.3186	15.66	59.9849	17.9586	24.9304	23.4203	13.3021	27.3297	9.67756	6.40692	38.8228	1.58732	3.04946	16.2502	14.4453	20.5599	11.8255	8.72938	3.81633	12.725	16.2904	10.9928	10.7041	7.68284	52.6104	3.14081	2.32368	13.9087	17.3997	1.7816	12.4366	4.72303	37.799	12.0452	13.0346	9.42981
cg21096399	14.7731	5.61894	16.2483	4.71055	20.0274	7.95709	3.96198	13.3527	10.9087	11.7504	10.1267	19.3434	16.8532	22.2853	4.34491	31.7731	4.52127	5.3844	4.37409	7.02232	1.62325	9.71712	12.8908	10.0982	20.2523	19.4891	3.99136	6.071	4.99778	4.57118	10.3513	18.8964	8.11599	4.27641	9.50591	10.2163	10.6815	22.9824	19.4743	20.0512	4.6911	3.29459	20.1876	4.914	14.8843	9.25324	4.20564	6.61177	8.85012
cg21211748	31.748	14.7804	4.35632	3.61779	8.31512	3.07476	17.9098	4.63313	26.7712	1.95494	3.75622	7.47511	5.25226	39.145	2.09852	46.2939	3.87795	12.3759	8.22351	1.32327	10.8445	4.19724	4.29035	24.0689	7.82696	6.23807	4.09443	5.89159	11.8104	4.34381	4.11513	6.10727	1.66326	2.8558	2.05628	0.496528	2.69176	38.609	5.59982	9.82015	2.76157	8.00443	8.9578	2.73931	3.406	22.2129	5.25735	9.18003	2.04782
cg21305265	38.1665	21.4305	3.07355	10.0292	2.08545	2.5307	22.4395	2.21077	31.5419	1.56894	2.43556	1.43197	2.49901	45.6787	7.01704	48.6951	8.79131	18.762	6.51723	2.67295	12.2565	1.11618	3.24607	26.6548	2.9514	2.81886	8.95734	9.15548	14.7072	8.15943	4.47215	2.17477	2.61508	6.13976	5.68931	4.3373	5.1545	43.172	3.66572	1.52317	2.94874	11.8375	3.53674	3.58643	2.29237	23.5587	8.88513	10.0942	3.61988
cg21370143	43.2735	27.2437	2.5283	15.6841	1.62282	7.78832	29.5122	3.44487	38.3372	4.16984	9.50033	2.29895	2.78119	50.4383	13.1811	58.2324	16.0367	23.0641	19.4135	11.4361	25.7717	6.98351	4.8963	37.1645	0.685051	1.69939	14.4466	12.6467	19.4678	10.18	7.04543	2.38362	10.4374	14.7287	9.355	9.07245	6.31424	50.5892	1.96895	1.06817	11.004	15.7923	1.93612	10.0722	3.23515	35.7452	10.5799	11.95	7.2498
cg21378206	37.0997	20.1245	3.5636	7.06877	3.11269	3.11937	22.6149	3.67117	31.5429	0.465783	2.43668	2.49472	2.73701	44.1124	4.03463	48.8705	6.19721	16.9811	7.65006	1.07059	12.3657	2.17163	4.8898	26.5752	4.60697	3.98656	6.53573	9.48207	15.661	6.54586	5.16389	1.63581	1.43145	4.01351	2.91807	1.14777	5.61914	43.0902	3.07458	4.99161	3.05467	12.0024	9.63016	3.51514	2.4022	23.7341	8.19919	12.6369	2.89907
cg21395782	24.4723	9.16388	3.37742	5.47138	7.27739	4.09204	12.0099	3.03613	20.6078	7.40984	14.6972	6.81896	4.97231	31.9844	7.20741	41.4722	5.95338	7.00093	19.47	8.63372	12.652	12.2329	1.72498	21.1293	5.73484	6.79513	4.95451	1.5655	4.00527	2.40024	1.36756	8.86937	9.81098	6.61317	3.51556	5.72094	1.26375	33.6529	8.71688	4.64843	8.82196	2.2342	1.26414	5.73491	3.39154	22.5801	1.49442	1.38178	3.29802
cg21460081	28.6115	14.8931	4.00514	2.27318	6.63958	4.43013	13.7211	5.2738	22.6326	1.71269	3.03824	6.00051	4.06817	35.4355	2.92873	41.7645	2.51421	9.94002	10.3281	1.28926	8.64728	4.44222	2.5591	20.8388	6.12015	4.75567	2.04441	3.44545	11.587	1.75036	2.38252	4.84178	1.26497	1.47432	2.40693	2.55325	2.55141	35.0912	4.42955	7.52463	3.92344	5.72726	6.6478	4.1168	3.55013	19.5369	2.05804	5.73578	2.53008
cg21801378	20.9947	6.96575	11.8028	2.25896	16.2165	5.66185	8.38165	9.80332	17.1303	7.43264	6.24612	15.4826	12.7962	28.5069	1.57357	37.9947	2.46317	6.46933	5.61802	3.30924	3.98512	6.95856	8.68051	15.9036	15.748	14.2359	2.04109	3.58488	5.95541	1.83062	7.00611	14.5744	3.98979	1.62736	6.59117	6.68782	6.79761	29.1219	14.0956	16.7829	2.93609	2.99418	14.6457	2.619	10.836	14.8642	2.09528	6.31277	6.28347
cg21870884	25.3369	10.3117	9.47055	0.723369	14.6566	4.87644	11.0464	8.60893	19.94	5.55159	4.1541	13.8316	10.3049	32.4737	1.8772	38.9858	0.97172	8.2912	8.12487	1.5265	5.64636	6.18143	5.99923	17.5189	13.3757	11.2349	1.09158	2.91745	9.01705	1.11133	4.33475	12.51	2.41152	0.477656	4.51061	5.39753	4.42604	32.0254	11.0347	14.5046	3.13948	3.54613	11.494	3.23701	8.94571	15.7969	1.36723	5.50945	4.47012
cg22006386	27.143	10.4879	5.12732	2.46548	11.1769	3.13709	14.5299	5.47081	23.2785	4.76799	5.71542	10.4638	5.89767	34.6551	1.19694	44.1429	2.76295	9.00304	9.7174	1.93549	9.38028	7.18517	2.43532	21.5502	9.36115	7.29212	2.19771	3.22615	8.39419	2.22339	2.09803	9.74803	2.50937	1.64034	1.209	1.97913	1.8702	35.3685	7.80009	9.31198	3.13324	5.13335	6.80559	2.31513	4.59797	20.6267	3.39213	6.55892	1.99204
cg22171829	3.03934	3.22974	32.8422	18.9917	39.1703	21.8621	2.34459	31.333	0.293469	30.7908	24.7295	38.9269	33.3045	6.34185	22.15	15.7282	16.194	4.91944	8.93936	23.3909	10.3513	25.4587	27.079	0.814101	37.1141	34.6959	17.8246	16.809	4.2265	20.3415	22.7062	38.4132	25.2283	19.4975	25.3539	28.9026	25.5102	7.25284	35.4739	36.2445	22.1799	8.49074	32.3622	21.1249	31.8601	1.80346	19.5347	12.8076	24.403
cg22190114	9.33483	3.75957	19.199	6.57396	24.1919	10.9679	2.26449	17.6483	5.55986	15.6818	12.9697	23.4978	20.5813	16.7118	8.17794	26.1996	5.45581	3.64734	4.6618	10.9699	1.6815	12.2704	15.5964	5.6763	23.3812	22.246	5.439	6.29943	3.44257	6.52831	11.5519	22.9429	11.2746	6.24214	13.8602	14.4458	13.852	17.6914	22.6574	24.5171	7.49997	2.7436	21.1895	8.47628	18.3168	5.3742	5.71991	5.35229	13.2303
cg22197830	23.0246	14.7192	12.0055	6.73042	10.4644	7.87448	8.26707	8.14291	15.9545	3.60136	2.70747	9.86332	10.6666	29.492	4.30724	34.2051	4.63755	8.52087	2.03986	4.29332	2.00833	1.96066	12.3891	12.8727	13.5129	12.7138	4.1023	9.01559	12.3992	4.95368	11.6558	8.65688	3.89785	2.98151	8.25005	5.88556	11.0197	28.0137	11.4366	12.4631	2.61937	7.56044	18.1418	5.41357	10.1617	9.92084	5.3607	7.55027	7.8493
cg22289837	30.8436	14.2631	5.28459	4.33531	8.86804	3.04218	17.3311	3.85023	26.4335	3.55156	3.48329	8.37969	4.42827	38.3557	1.52333	43.5867	3.87895	12.0415	5.30637	1.98822	7.15352	4.30641	3.21495	21.1805	8.20093	5.99933	3.77087	5.76086	11.3619	3.72059	2.71918	7.1316	2.04564	1.65278	1.5767	1.53278	3.54331	37.7764	6.33058	7.61841	1.24132	8.08363	8.07494	1.89554	4.14525	18.4504	4.88603	10.0321	1.64144
cg22432269	43.6703	26.7027	4.13765	17.5104	1.09389	5.91655	31.0573	3.75466	39.8059	5.58092	7.90504	0.721124	4.39014	51.1825	13.9565	60.6703	18.2311	23.7306	18.7278	11.0063	25.9476	5.77367	5.36956	38.4357	1.92218	2.24213	16.5342	13.1119	18.5382	10.1949	7.9859	1.5799	10.4749	17.1271	11.6372	10.4254	6.86366	51.7746	2.95366	1.28166	10.522	15.8822	2.1173	9.46418	4.40594	37.316	10.8318	11.3871	7.90256
cg22449114	1.88124	8.8675	43.2932	30.1001	49.082	33.5458	12.9059	42.0994	5.98755	41.0552	34.7528	48.4329	44.223	1.81317	32.6502	6.05939	27.2128	14.5277	18.28	34.1794	21.0521	35.3762	38.6362	10.2294	47.7072	45.518	28.6131	28.4423	13.4162	30.6565	34.3899	48.1232	35.722	30.0681	37.0376	39.1401	37.0461	0.640405	45.9804	47.6635	31.8377	20.1494	44.0459	32.7743	42.5412	9.67073	29.7483	24.1127	36.0867
cg22568540	22.3081	11.139	14.6036	4.49191	17.7553	8.78805	8.40925	11.7307	16.6306	8.00587	4.8495	16.9153	15.6034	29.8203	3.12853	35.143	3.14402	8.42272	2.65599	4.68351	1.33717	5.26095	13.3242	12.5909	18.1755	16.804	2.39851	6.81813	9.91462	3.05714	11.3015	15.5442	5.25268	1.8496	9.57585	8.53269	10.3756	28.3145	15.6881	19.2539	2.978	4.38092	19.6569	4.7268	13.4258	10.0067	3.30692	6.62811	9.09302
cg22613010	41.3489	24.3813	2.05695	15.6952	2.52925	6.25588	28.7359	2.56606	37.4838	5.04875	10.6756	2.49442	3.28533	48.8611	13.4053	58.3354	16.4405	21.4091	20.7236	12.5703	27.1307	7.32305	3.44099	37.5652	1.14964	2.36183	14.2833	10.7904	16.2167	8.23925	5.66537	3.79755	11.3544	15.5522	9.26606	9.91749	4.67346	49.8552	3.1658	0.888306	10.9134	13.5608	0.883143	9.10878	2.63454	36.7379	8.69226	9.47359	6.54601
cg22637507	27.63	10.79	4.40878	2.70303	8.1462	1.45132	15.0169	3.79472	23.7656	3.69116	6.92479	7.60323	4.2975	35.1422	1.31295	44.63	3.48434	8.26756	9.65064	3.22474	12.454	6.77726	1.843	23.8352	7.64107	6.71717	2.63455	1.92493	6.70356	2.47288	0.990889	7.8431	2.73087	3.89182	1.024	1.04535	1.8834	35.9954	7.53798	6.71888	2.1001	3.47276	6.99021	1.09892	2.91903	22.7278	2.32829	5.60358	0.566367
cg22679120	25.3488	10.427	6.0118	2.51696	9.97342	3.62911	11.9651	4.18625	20.8371	9.20122	8.46751	9.4617	7.15579	32.861	4.84642	40.3623	3.15222	8.24127	12.8271	5.06802	8.28581	11.2365	2.48305	19.2383	8.96717	8.15887	2.2481	1.74796	6.90554	0.810098	1.32278	11.475	6.42263	3.0542	3.4628	6.16242	2.25436	33.2647	9.94747	6.96621	7.58614	2.48794	2.97581	4.88339	5.71683	19.1757	0.374504	2.36621	2.79001
cg22736354	10.6876	1.4291	12.5914	1.7866	18.9109	4.33807	2.63438	11.2351	7.3264	11.7549	11.3438	18.8987	13.4869	17.6806	3.53931	27.1684	2.91033	1.48803	10.4028	6.03771	5.86043	11.8683	6.91785	9.44133	17.054	15.4612	2.90231	1.91768	1.13392	3.10173	3.93998	18.5235	7.27723	3.7281	5.04352	8.52019	5.44533	19.2319	16.7994	16.3023	5.9151	1.39344	11.9921	3.87701	11.5577	9.66625	2.49728	3.38212	4.44548
cg22809047	16.2949	6.32829	18.4714	5.29601	23.7635	9.8798	4.22294	17.7484	11.7699	13.8143	8.07483	22.9234	19.291	23.7187	8.07715	31.6801	3.05354	4.86931	4.53967	8.8816	1.75116	8.62169	14.7748	10.2991	22.3844	20.2043	3.465	4.80112	5.20545	5.21829	10.7238	21.5523	9.49003	3.99578	13.3716	14.5408	13.2323	23.7654	20.0313	23.5001	6.1801	2.6029	20.3798	9.14261	18.0111	8.68303	4.75807	4.93743	12.4206
cg22901840	0.890206	5.40179	35.8574	22.1861	40.9044	24.8419	6.11517	33.41	2.29423	34.3764	30.2532	40.3518	36.567	3.06143	24.1546	9.30042	20.4647	10.1406	12.4894	27.2737	14.1693	31.1944	30.6511	2.89703	40.3001	39.3143	22.4378	20.6816	8.17357	23.4312	26.4636	40.9575	29.2976	24.0152	27.9647	30.4479	28.9525	2.97125	40.7867	39.1963	24.0418	12.9356	36.4755	23.29	34.5196	4.7657	22.2102	17.7443	27.079
cg22920873	43.9438	26.9729	2.28791	14.5413	1.78392	8.25769	28.9852	4.73965	37.9013	4.1907	9.04609	2.05226	1.94523	50.7885	12.4704	56.9471	14.7145	23.4915	19.8168	9.48635	23.4516	7.54852	5.38728	35.7352	0.619206	1.1698	13.409	13.4617	19.2154	10.6427	7.15118	1.98019	9.00657	12.8994	8.20595	7.225	6.79434	50.185	1.20744	1.36745	11.2342	16.2907	2.9305	10.344	2.58883	34.2596	11.4438	13.357	7.21462
cg22947000	6.44776	0.909992	19.2254	6.72209	25.791	8.26924	0.960945	17.7637	3.13461	20.3547	16.3098	25.3184	20.5873	13.1882	8.75922	22.676	5.30428	1.56555	7.62805	11.9457	3.9197	16.5245	13.2747	5.12349	24.3496	22.852	6.91405	4.33146	0.847483	8.91737	8.82923	26.4767	14.2026	8.91359	11.3788	14.9275	11.6214	14.5735	24.5239	22.9497	10.689	1.37974	18.3871	7.5245	18.2134	4.97666	7.67941	4.12366	10.438
cg23092072	41.6413	24.6736	3.46902	14.5354	0.472963	4.31275	29.0282	3.71807	37.7391	1.38991	4.83152	0.347238	1.29783	49.1534	10.2233	56.9934	13.7819	21.7015	13.3214	5.6563	20.4886	3.8662	4.41676	34.0251	1.14294	2.01916	13.6345	11.1441	16.6302	10.4756	6.13166	0.396664	5.83586	11.6681	7.23342	5.52452	7.1634	49.349	1.34363	2.02453	6.45305	13.8801	5.13335	6.11549	2.93299	31.857	11.1662	12.2433	5.33303
cg23124451	14.1839	5.84578	20.5502	6.94798	25.3332	10.9448	3.72555	18.5032	10.3194	15.7995	10.1666	24.7765	20.7689	21.696	9.14212	31.1839	4.91501	5.49906	3.17843	10.0473	1.44571	10.7854	16.4269	8.13515	24.3986	22.2536	5.64113	6.86149	5.09082	7.25922	12.7553	23.4993	11.3602	6.10478	13.9141	15.8771	14.5971	22.1613	22.2019	24.2293	8.11703	3.34041	22.9604	9.03372	19.6236	6.59361	6.77461	6.41319	13.0624
cg23180365	17.7643	4.7502	10.1423	2.01184	16.4426	2.5983	5.55944	8.96908	13.8958	12.0084	9.12117	15.9562	11.2274	25.2764	3.4284	34.6649	1.38907	3.78986	10.7485	5.47254	5.51173	12.0506	4.91951	13.9898	14.9875	13.4903	2.38224	0.471961	3.05622	3.49409	1.67671	17.2644	7.89577	3.70863	3.8234	6.81452	4.53919	26.462	15.082	13.4946	6.10726	0.952342	9.27788	2.77691	8.96736	13.8114	2.82873	2.28968	2.79967
cg23517605	43.2829	26.3131	3.39676	13.5324	0.642201	5.29304	28.9328	3.89301	37.8519	1.46235	4.11822	0.595698	1.28595	50.7951	9.67181	55.9788	12.7673	23.3431	12.3858	4.91866	19.4741	3.38195	5.41051	33.4959	1.28917	1.28505	12.7734	12.8997	18.4597	11.6485	7.04713	0.433281	5.07409	10.6535	6.80242	4.59322	8.16244	49.462	1.23522	1.47428	6.63091	15.6054	5.15917	6.86202	2.83542	30.8424	12.7572	14.1968	5.63063
cg23662675	32.4664	18.9609	5.66019	6.64653	4.53474	4.6013	14.9273	4.74184	23.6631	1.25008	1.82388	3.79051	3.73345	38.3277	3.36227	40.8163	5.57273	14.5361	2.33477	1.79184	5.58301	1.30333	5.51169	19.2359	6.18606	5.0043	5.72217	8.87581	15.8362	5.82248	5.16736	3.06252	1.51918	3.0386	3.54483	1.88811	6.93072	35.6229	4.72051	6.73711	1.80707	11.0604	10.0051	3.43964	4.18883	15.68	6.80978	11.7945	2.99531
cg23786576	42.7455	25.7952	4.2826	13.9608	1.17425	4.3769	29.9339	2.72171	38.6284	2.44015	4.20168	1.0197	2.42681	50.2098	10.3149	56.3936	13.1821	22.7718	12.9181	5.44354	19.8889	2.58196	5.45933	33.7928	2.13778	2.46436	13.1463	12.5097	18.038	10.3587	7.47296	1.01835	6.02717	11.0683	7.15943	5.51553	7.04683	50.0874	2.00171	1.53495	6.91851	15.2441	2.8883	6.81593	4.36863	31.2572	10.9924	11.8575	6.2763
cg23941599	8.71014	1.25903	14.5853	4.90767	21.1646	5.23009	1.27245	13.5002	5.01852	16.3138	15.2324	20.6782	16.3533	15.326	6.4413	24.436	4.5558	0.853732	9.86867	10.4827	5.91029	16.6161	9.16518	6.54934	19.7095	19.6449	5.73487	2.55828	0.565693	6.9037	5.07595	21.9864	12.7956	7.62284	7.0224	10.3708	8.08596	16.6196	21.8243	18.6252	8.94402	1.02169	13.7949	5.4325	13.5733	6.7451	5.94049	3.31213	6.22482
cg24058132	10.3378	2.85692	20.5395	7.08597	26.6785	10.4485	1.21368	19.8845	6.47811	18.0878	13.1013	26.0109	21.3965	17.8208	10.508	27.3086	4.89391	2.64933	5.82281	11.7819	2.84196	13.4923	15.5837	6.67307	24.8522	23.0453	5.93819	5.38225	2.44185	7.84246	11.2925	25.4034	13.0159	7.34396	13.9403	16.935	14.0102	18.849	23.7108	24.7311	9.23292	2.22517	20.9486	9.71133	19.9918	6.08897	7.07659	4.93685	12.9894
cg24081819	30.201	13.2334	2.81795	4.27313	8.1018	2.82747	17.5879	4.42027	26.3366	3.14348	6.32216	7.33314	3.39127	37.7132	2.39264	47.201	4.93846	10.5908	11.3697	2.51717	13.3703	6.31296	2.25275	25.058	6.55782	4.86527	4.14297	4.13992	9.72602	4.28651	1.8456	6.32298	2.83943	3.39719	0.57399	0.63536	1.97136	38.4686	5.07045	7.13504	3.91375	6.37892	6.11972	3.02459	2.11808	23.9521	5.00767	7.35919	1.265
cg24116886	40.6376	23.67	1.35881	12.438	1.70474	6.11782	26.7959	3.46855	35.7073	3.27638	8.76705	1.84265	1.05382	48.1498	10.1588	54.8352	12.5541	20.6978	17.159	7.90407	21.6037	6.29643	3.57016	33.5593	0.632163	0.7944	11.2407	10.7923	16.4024	8.54259	5.37809	2.42725	7.81962	10.8682	5.89734	5.33442	5.13007	47.853	1.3952	0.782794	8.85462	13.4203	2.62387	7.92815	1.42466	32.0366	9.63767	11.1745	4.95253
cg24126851	27.8434	11.5643	5.83647	1.69443	12.047	3.58919	14.1794	5.7639	23.0675	5.20959	5.43253	11.3793	6.27431	35.3556	1.48636	42.2907	2.0805	9.761	11.5389	1.69713	9.03471	7.48831	2.29735	20.9679	9.82673	7.35723	1.42643	3.1345	9.27832	1.40643	1.77918	10.0082	2.53553	1.22886	1.1745	3.47483	1.71498	35.2479	7.64049	9.77355	4.10539	4.73983	6.87434	3.13725	5.47245	19.6878	1.80717	5.92444	1.66131
cg24254120	34.1857	17.5888	2.82229	9.27524	6.86101	6.97306	21.2765	2.28702	30.0524	8.77215	15.4539	7.05949	6.03019	41.6072	10.7514	50.6313	10.4751	14.6606	25.3893	10.5107	20.1104	11.8759	3.05893	30.1598	4.63928	6.64851	8.013	6.00371	11.124	3.02553	4.08473	8.58178	11.4602	9.11826	6.38713	8.55313	1.62312	42.9296	8.12935	4.81485	12.4242	7.8984	0.804639	9.27983	3.90119	30.8548	2.79343	5.04952	5.9873
cg24262469	24.9113	9.32323	8.28825	0.525262	14.5311	3.43083	11.2385	7.45922	20.0934	7.30731	6.18404	14.1417	8.7322	32.4235	1.34614	39.7421	0.980768	7.21006	10.8892	2.14873	7.63573	8.72155	3.77108	18.7055	12.3826	9.84362	0.784233	1.79426	7.33495	0.941027	2.24691	12.8403	3.66728	0.915811	1.96955	5.03832	2.60259	32.4042	10.2681	12.0637	4.23215	2.76976	8.75979	2.68135	7.74267	17.5289	1.02515	4.56788	2.23869
cg24450312	4.45331	13.1152	44.7337	32.1364	48.764	37.5752	15.7729	42.4739	9.57209	39.0178	33.5743	48.0282	45.8274	4.95535	32.8751	6.05273	29.1673	16.4798	16.9206	34.4322	21.1576	33.4003	42.3744	11.4482	48.4441	46.7398	29.246	32.2916	17.6325	31.1977	38.6061	46.7558	35.1809	29.8717	39.7739	39.3881	40.0564	3.39426	46.0669	49.6359	31.5446	24.3657	48.2621	33.8856	43.7109	9.69376	30.6929	26.9586	39.1105
cg24580001	39.2176	22.3161	5.30282	8.99846	1.75122	3.06297	23.8121	2.9336	32.9145	0.972037	2.12014	1.11545	2.6751	46.7298	7.00719	50.0677	8.11734	19.7561	7.93511	2.04817	13.5629	1.40427	5.45875	27.9746	3.45011	3.59297	8.4349	10.9083	16.5376	8.29864	6.42415	1.17618	2.51598	5.79907	5.49685	3.72251	7.87029	44.5025	3.06548	2.59954	3.68066	13.5147	6.53924	4.12583	4.10565	24.9313	9.71057	13.251	4.53927
cg24834740	43.4339	27.297	2.08675	15.464	2.08461	7.5378	29.3887	3.00912	38.2351	4.39777	9.54591	2.87461	2.88184	50.5147	12.9573	57.9871	15.7737	23.1555	19.0216	11.3967	25.8134	6.70091	5.00219	37.0287	0.729441	1.64228	14.2494	12.8105	19.3579	9.83701	7.07352	3.12561	10.1061	14.4588	9.21423	8.86248	6.02198	50.5054	2.31977	1.21815	10.8748	15.9306	1.82387	10.0287	2.91482	35.4599	10.4306	12.0213	7.24634
cg24888049	15.9386	5.83263	17.5781	4.66453	21.9214	7.96942	3.90462	14.6862	11.6304	13.7731	9.20685	21.3248	17.6914	23.3154	5.40402	32.0773	3.41374	4.83601	4.56526	7.0482	2.36039	10.5406	13.1693	10.2114	21.7371	19.46	5.00679	5.26546	4.93067	5.6688	9.7712	21.1448	8.95604	5.13235	10.2043	11.8275	11.3144	23.6157	19.8133	20.7277	6.27853	2.95094	19.7939	5.44845	16.183	9.0477	4.76244	5.82695	9.37917
cg24899750	13.9997	2.46282	8.80703	2.63897	14.1928	2.73091	3.80831	7.68945	10.214	10.3135	12.7091	13.7135	9.94254	21.4203	4.00384	30.9081	3.17524	1.55966	13.1886	6.80978	7.24347	14.5553	3.74541	10.7294	12.7377	12.7722	3.46833	0.740515	0.86924	3.46071	1.33981	15.1074	8.44944	4.80661	3.38108	6.1163	3.72614	23.0386	14.9313	11.6233	6.08483	0.677011	7.50883	2.99682	7.69031	12.1093	2.55314	1.6919	2.44031
cg25070637	46.8303	29.8627	5.51332	20.6704	3.3893	9.07655	34.2173	4.10758	42.9659	8.74092	8.77923	3.88112	7.55014	54.3425	17.1165	63.8303	21.3911	26.8906	21.8878	14.1663	29.1076	6.89752	8.52956	41.5957	3.57075	4.24837	19.6942	16.2719	21.6982	12.5549	11.1459	2.77465	13.6349	20.2871	14.7972	13.5854	8.05889	54.9346	4.05608	4.00372	13.682	19.0422	2.54563	12.6242	7.56594	40.476	12.1082	12.5879	11.0626
cg25101936	1.10668	6.23215	41.6527	28.4444	48.2194	30.3144	10.4607	40.1913	4.33631	42.7945	38.079	47.7457	43.0374	0.403819	31.0283	2.80612	26.4372	13.7614	20.0409	34.3394	21.1337	38.6387	35.7083	7.01288	46.7769	45.4614	28.3985	25.2612	10.3032	29.8543	31.1584	48.9168	36.4414	30.6017	33.8061	37.3548	34.0487	0.810022	47.1622	45.3873	31.4026	16.9179	40.8144	29.5772	40.6407	9.29612	28.3566	22.1894	32.8552
cg25148589	23.5727	11.3925	10.9633	2.05681	14.207	6.66181	9.07461	8.5252	17.9375	4.81864	2.95209	13.367	11.8757	30.5268	1.83882	37.1774	1.7227	7.97168	4.84936	2.53538	3.98769	4.34692	9.58706	15.6379	14.5161	12.9091	1.90779	4.12991	9.5133	1.88973	7.39172	11.9959	2.42006	0.629525	6.52121	5.04882	7.82936	29.9307	12.0473	15.8219	2.00215	4.09344	15.6437	3.11784	9.80058	13.547	2.18277	6.30531	6.06477
cg25159610	36.4797	19.5129	3.6654	7.55669	3.30751	2.89431	22.9039	3.52839	32.0062	0.394579	2.64233	3.00188	2.69051	43.9919	4.9007	49.1594	6.66878	16.8413	7.3436	0.910991	12.6547	2.59974	3.96081	26.7662	4.56179	4.41453	6.95716	8.74474	14.5688	6.97044	4.33736	2.43979	1.19777	4.46415	3.46094	1.77852	6.35373	43.3612	3.77031	4.49836	2.4273	11.1967	8.9695	2.74283	2.57959	24.0231	8.56939	12.1212	2.62382
cg25166896	26.3127	9.60845	4.59737	2.5327	8.83209	3.38957	13.6996	2.4283	22.4482	7.86873	9.70495	8.27271	5.62752	33.8249	3.60587	43.3127	3.66022	7.83271	14.4758	4.19746	12.611	11.7197	1.03758	22.7443	7.79793	6.8008	3.00232	1.70197	6.38167	1.63631	0.879224	10.3232	6.22755	3.63062	1.75242	4.25934	0.594725	35.0353	8.63425	5.77022	6.1534	3.2158	1.19735	4.13587	4.32349	22.7783	1.21176	3.38187	2.06613
cg25411725	32.7413	15.7714	3.89023	4.89162	7.31798	3.04163	19.7606	4.51655	28.6645	1.50959	3.44431	6.47796	4.72503	40.2535	2.57907	47.6027	4.68444	13.3274	8.0306	1.152	11.1879	3.8702	5.00712	24.7356	7.05302	5.73901	4.8575	7.08276	12.6099	5.02042	4.70204	5.14577	1.36962	2.94804	2.08297	0.412809	3.49463	40.2095	4.96336	8.93289	2.67782	9.36562	9.42576	2.71332	2.86534	22.5563	6.57269	10.4509	2.01381
cg25505610	43.3559	26.5369	5.78812	10.1709	1.66362	5.22821	25.4503	3.68427	34.5527	1.81597	1.70549	1.42798	3.2394	49.2172	8.05043	51.7059	9.27405	22.3228	9.30906	2.84831	15.2011	1.54601	7.78268	29.9698	3.69443	3.25068	9.78069	14.5584	20.4023	9.56539	9.14836	0.656437	3.73315	7.0233	6.90993	4.53563	8.98037	46.4189	2.22716	3.97758	5.80791	16.9015	6.83897	6.714	4.68223	26.5695	11.1429	15.9189	6.82508
cg25552492	31.5532	18.1883	8.18698	7.25965	5.57287	3.91412	14.3205	4.22688	23.0087	1.5562	2.3542	5.02962	5.48119	37.5258	4.35918	40.1882	6.29561	13.9678	2.31307	2.24035	5.38187	1.23783	7.17627	18.4662	8.35238	7.56342	5.96697	10.2264	15.8904	6.18471	6.61686	4.43146	1.98884	3.61154	5.10289	3.26698	9.15996	34.8949	7.40648	6.82123	1.47038	10.4838	11.4907	2.85943	6.24678	15.0518	7.02088	11.5165	3.77281
cg25564800	6.03971	1.53463	23.8211	10.6582	29.9194	13.0189	0.935738	22.1893	2.40187	23.8017	19.0428	29.3919	25.1665	11.4829	12.9889	20.735	9.2693	2.27046	9.01763	15.9785	7.2528	20.6322	18.4711	3.57828	28.6951	27.6365	11.1869	8.33788	1.53085	11.7246	14.1163	30.2604	18.4195	12.8459	16.3376	19.3095	16.6664	12.6607	29.0167	27.6817	13.2233	2.65886	23.8169	11.8762	22.7859	3.8471	10.3886	7.3116	15.42
cg25657834	23.4889	11.9825	8.48183	1.6127	13.3523	4.96756	8.5921	7.84748	17.0559	5.3788	4.19128	12.5463	9.30515	30.1467	2.75353	35.9019	0.643368	6.3936	6.25536	2.23209	3.86632	5.51428	6.1286	14.9077	12.3742	10.4085	1.07314	3.12835	9.2053	1.99616	4.68498	11.3037	2.87636	0.721313	4.28307	4.20897	4.71357	29.5031	10.1946	13.51	2.75635	3.87885	11.4322	3.91579	7.8126	13.3726	2.31943	4.27497	4.59283
cg25683012	31.2201	14.2525	0.806083	6.08234	5.20692	4.02147	18.607	1.87386	27.3556	4.3457	9.81778	5.36678	1.93185	38.7323	5.54507	48.2201	7.02626	11.3963	17.1551	6.31124	18.2107	9.54097	0.865994	27.706	2.97268	3.02527	4.68	3.37454	8.50544	2.5602	1.30153	5.37622	5.5248	6.13174	2.25443	2.85141	0.845697	39.9972	4.15573	2.36819	6.68974	5.39208	0.78429	4.97583	1.01954	27.8436	3.0525	5.01465	2.38871
cg25771195	2.51486	2.1425	29.9284	16.2087	36.2681	18.6901	1.71812	28.3214	0.24633	28.9803	23.508	36.1214	30.6223	7.19071	19.148	16.486	13.7217	4.20427	8.19659	21.2069	8.13541	24.2699	23.9819	1.35019	34.4434	32.4836	15.526	13.6369	3.06896	17.6355	19.5341	36.0855	23.1973	17.4261	22.1818	25.7305	22.3789	8.23089	33.618	33.3425	19.4345	6.01199	29.1901	17.9529	28.8148	2.26804	16.6007	10.0496	21.2309
cg25781123	36.0318	26.1305	8.6455	8.70388	4.8842	8.08802	18.409	6.28936	27.485	2.49564	0.372747	4.28955	6.22352	42.0155	6.35287	44.6382	7.34796	17.175	5.47884	3.37359	8.71481	1.65942	10.3592	23.3704	7.97759	6.80268	7.34556	12.7417	22.5234	7.29629	10.7674	3.34268	3.50089	4.77891	7.46818	4.73203	10.0184	39.5423	5.20828	7.33612	5.1917	13.4747	12.0651	7.9691	6.98523	19.5018	8.15104	13.6126	7.64976
cg25809905	1.44695	5.76533	39.9567	25.9685	46.142	29.1141	8.56726	38.5179	2.26274	37.1668	30.8348	46.2759	40.2426	2.50867	29.3272	9.01886	23.0318	10.36	15.0696	30.0733	17.0456	31.5527	34.2934	5.79769	44.0342	41.3918	24.5377	24.0606	9.03368	27.1578	29.9582	44.9048	31.7763	26.0832	32.6059	36.1383	32.7495	1.87137	41.9596	43.3688	29.0111	15.7177	39.6142	28.377	39.0263	5.58296	26.7239	19.8592	31.655
cg25928579	37.1426	20.8442	1.70447	9.87367	2.24812	3.76087	23.6843	2.63578	32.4961	1.64128	6.41687	2.73872	0.614953	44.3925	6.8073	52.6783	10.3053	17.0011	13.117	5.54007	19.0252	5.41805	2.24865	31.3188	2.31826	1.79145	8.78621	7.25254	14.0422	6.73077	2.98839	2.54429	4.50723	9.45841	3.76568	3.31098	3.68833	44.587	2.18463	1.77366	5.2321	10.1013	4.65188	4.72508	1.03823	30.0267	7.53478	9.73275	2.13998
cg26003813	29.091	17.3736	8.72934	6.90717	8.96555	4.87365	12.5308	5.78194	20.9026	2.73005	3.11342	8.3856	6.37892	35.159	3.80298	38.4292	5.70223	12.4114	2.0752	2.7197	4.31068	3.11339	7.49922	16.8431	10.2576	8.7009	5.27957	10.0294	15.4772	5.70993	6.50796	7.71736	2.08672	3.17628	4.99035	3.1956	8.92831	32.8908	9.07862	9.05386	1.42441	9.55621	12.8664	3.01753	6.46505	13.5815	6.46545	10.3405	3.93568
cg26005082	37.877	22.8586	1.99782	9.25852	3.0611	7.14193	23.3476	3.57993	32.2317	4.05081	6.66441	3.03751	1.80224	44.7984	7.8771	51.643	9.60732	17.4738	17.7126	6.19696	18.7973	7.41117	3.27028	30.7874	2.18258	0.962133	8.21626	8.60578	17.2564	6.43867	4.69359	2.44543	6.36317	7.8781	4.30652	4.0834	3.3867	44.6931	0.767881	2.16193	9.14412	12.4449	3.86108	8.28555	1.88451	29.4449	7.45945	10.0932	4.84404
cg26043391	46.3406	32.5243	6.10833	13.1385	2.98938	9.19743	29.0295	7.0949	38.0944	3.69628	3.11418	2.77798	4.6781	52.4097	10.0885	55.5784	12.4977	25.2495	13.5573	5.8625	19.4969	4.78058	10.1341	34.1901	4.59497	4.11481	12.6538	16.4931	26.5268	12.5824	11.4009	1.81874	6.59014	10.4569	8.52933	5.91706	9.74495	50.2048	1.76397	5.31999	9.92641	20.2692	9.68736	11.2113	5.47483	30.7838	14.183	18.9106	9.08508
cg26045434	42.9916	26.0349	6.11522	11.3536	1.55286	4.65897	26.5476	2.5948	35.65	2.57603	2.0633	1.54776	3.40149	50.3145	9.29559	52.8031	10.4387	23.2295	10.0632	3.76054	16.2984	1.55497	7.18291	30.8627	3.18785	3.05304	10.8843	13.6466	19.1978	10.7845	8.67681	0.783497	4.72731	8.16283	7.53133	5.57263	8.6402	47.3536	2.11913	3.05682	6.04094	16.3139	4.34068	6.59751	5.33545	27.6668	12.2791	13.371	7.18399
cg26162695	31.6185	14.6577	1.94764	6.71025	2.22623	2.23159	19.0054	2.34468	27.7541	2.07571	8.46109	2.44825	1.5186	39.1307	5.85878	48.6185	7.44047	11.8504	14.5466	6.76905	18.6098	5.89847	0.818367	28.1282	2.3076	3.38067	5.36393	2.63803	7.43587	2.33206	0.713696	2.75801	5.75568	6.82855	3.04861	4.43358	0.839225	40.321	4.05051	2.4771	4.82288	4.7124	3.3383	2.90872	1.2241	27.6645	2.44639	4.91446	1.12968
cg26297688	9.70759	7.02881	28.1493	15.3353	32.1211	20.3344	2.56867	26.106	5.02241	22.172	16.7981	31.2811	28.8785	15.3849	16.4348	22.727	12.6772	4.419	2.51966	17.8946	4.40185	16.5579	25.578	1.22519	31.844	30.1905	12.6317	15.8618	7.28384	14.5448	22.286	29.91	18.4289	13.1877	23.2389	22.8985	23.5744	15.1091	29.411	33.0779	14.7543	9.25487	31.9928	17.8063	27.2382	1.41464	14.0837	10.5692	22.4052
cg26372517	4.35678	8.06368	34.7814	22.5893	38.1441	28.2227	8.00223	32.129	3.77549	28.1949	23.004	37.304	36.1005	6.60057	22.4578	10.4992	19.6068	8.37008	6.72764	24.1477	10.8602	22.5808	33.4039	4.43288	38.3903	36.949	19.2735	23.2901	10.5538	21.0209	29.811	35.9329	24.7865	19.6168	30.0974	28.9214	30.6318	4.9764	35.9081	39.759	20.9158	15.862	39.467	23.8292	33.6782	3.77185	20.5585	17.678	29.4801
cg26394940	4.93032	1.49304	24.5406	11.0665	31.0586	13.2023	0.787131	22.9192	1.66943	24.4808	19.047	30.6336	25.5144	10.5222	13.7482	20.01	8.92948	2.30677	6.86575	16.1728	5.51288	19.7761	18.5453	2.04217	29.4164	27.3766	10.7523	8.21184	1.66718	12.7363	14.0463	31.53	18.3303	12.5628	16.6941	20.2427	16.9194	11.7891	28.6909	27.9912	14.3857	2.30565	23.7023	12.4651	23.4484	3.30864	11.2428	6.51508	15.7431
cg26453588	2.17815	4.77494	38.4043	24.349	44.5772	27.3703	6.86139	36.802	1.29819	35.7964	29.4071	44.7331	38.641	3.68878	27.6132	11.3178	21.4123	8.77553	13.6992	28.5017	15.5206	30.1823	32.5683	4.10441	42.4704	39.8201	23.0041	22.3171	7.50648	25.6476	28.2143	43.5344	30.3007	24.5976	30.862	34.4105	31.0188	3.14395	40.455	41.6734	27.5931	13.9738	37.8703	26.6331	37.3366	4.31791	25.0973	18.1822	29.9111
cg26456957	25.9571	10.9354	3.92348	7.66027	8.02912	6.28895	13.5959	3.71812	22.0927	9.17283	17.2255	8.09474	6.4634	33.4693	9.86197	42.9571	8.18422	8.79333	21.0954	11.0739	14.3355	13.7596	3.16111	22.6141	6.05924	7.83996	7.06335	3.31075	5.44159	3.42922	3.07774	9.73659	12.0542	8.89045	5.62709	7.82449	2.21456	35.1704	9.59916	5.74601	12.2835	3.92677	1.75539	8.40175	4.45966	24.3725	2.34978	1.8867	5.45053
cg26614073	10.9268	1.92922	13.2652	4.70296	19.8445	4.60715	1.89718	12.2028	7.10853	15.1083	14.1258	19.3582	14.9612	18.343	5.69969	27.8308	3.54653	1.30873	8.97748	9.41909	4.67557	16.0901	7.9887	7.49676	18.3894	18.2115	5.22176	2.03799	0.8897	6.7157	4.18238	20.6663	12.4671	7.49355	6.04959	9.18288	7.03068	19.7448	20.3081	17.2259	8.21607	0.803777	12.5486	4.79243	12.2532	8.29129	5.34112	2.28973	5.25612
cg26620959	21.3749	10.294	8.61512	1.94559	14.8573	4.29382	7.16728	8.33183	15.3252	6.96262	4.93856	14.1941	9.0941	28.1604	3.39354	34.4591	1.02495	5.18159	6.31882	3.24631	3.38049	6.52649	4.74446	13.5812	12.6661	10.1928	0.798989	2.35343	7.46046	1.76702	3.16945	12.9304	3.97868	1.10827	3.63106	5.96564	4.17967	27.8375	10.5222	12.5492	3.60781	3.3302	9.41376	4.15986	8.23641	12.5634	2.06256	2.78086	3.53466
cg26723847	21.8146	8.61359	12.8181	1.71349	17.5406	7.10864	9.20156	11.3322	17.9237	8.02627	5.02707	16.754	13.8474	29.3268	2.32563	37.7126	1.84197	7.9464	5.21284	3.95652	3.14369	6.3299	9.69067	15.0349	16.7222	14.882	1.59322	4.00979	7.45975	1.55022	6.98268	15.5686	4.33259	1.15777	8.39563	8.19306	8.04831	29.7153	14.5874	18.3462	2.97277	3.08298	15.4039	3.82688	12.0766	13.3236	1.54492	5.92722	7.71325
cg26824091	7.18672	2.648	25.178	11.0408	31.3285	13.9121	0.599515	23.379	2.75503	22.7863	16.3282	31.3434	25.3493	13.486	14.1907	21.8769	8.22187	1.59134	5.23015	15.2507	3.79799	17.1927	19.1342	2.80608	29.2244	26.5691	9.86806	8.85888	2.10784	12.4686	14.7561	30.5243	17.165	11.4498	17.4038	20.9525	17.5756	14.0715	27.2844	28.2748	14.5257	2.56649	24.4121	13.1749	23.9369	2.3852	11.7725	5.99925	16.4529
cg26842024	26.9738	15.7689	6.63328	2.23983	8.23263	5.20293	10.8335	5.89086	19.5625	1.84705	1.78112	7.56872	7.3268	33.2949	2.83883	37.7209	1.22921	8.93362	4.60308	1.34307	4.09138	2.14067	6.03986	16.5683	8.95908	7.82116	1.65678	4.48855	12.8424	2.27692	5.58157	6.30001	1.29573	0.801184	4.54609	3.16275	4.60547	31.8768	6.83066	10.1974	1.93495	5.84136	11.0899	3.71125	5.76898	14.2384	2.79076	5.62476	4.9783
cg26845300	17.6168	7.99009	12.0279	2.93066	17.4131	4.44883	4.32654	10.262	11.4771	11.9992	7.75979	16.9629	12.3027	24.4056	5.35224	30.3602	1.92563	3.2103	4.19284	6.01752	1.58574	8.86359	6.39013	9.10618	15.9327	13.7975	2.1399	2.55696	5.69739	3.13876	3.34875	17.9952	7.54014	3.25131	6.22696	9.05925	6.5417	23.7893	15.0315	14.2484	6.20694	2.72164	10.409	4.94927	10.9283	7.79101	2.76312	1.32439	4.84585
cg27015931	21.5365	12.6736	10.2633	4.96715	9.07893	9.16606	7.55476	8.04807	14.8106	3.97554	2.17789	8.03359	10.2863	28.1117	5.64608	33.4147	3.4612	6.71888	3.40697	3.86201	3.72087	2.00738	10.7413	12.443	11.0546	10.2645	3.94758	6.3671	10.397	4.9055	9.17913	7.22488	3.80844	3.27026	8.96794	6.67623	9.20674	27.1821	8.6058	11.5288	4.47839	7.42332	16.0399	7.40822	9.17627	10.6081	5.34903	5.97829	8.93027
cg27092035	42.2351	25.2674	2.01128	16.5311	2.82165	6.40991	29.622	2.62486	38.3706	5.73071	9.3018	2.39103	4.11449	49.7472	13.9829	59.235	17.2501	22.2953	20.6759	12.9544	27.8957	6.38969	4.09955	38.5202	1.01332	2.62404	15.1775	11.6766	17.1029	8.35285	6.55062	2.97914	11.5792	16.5585	10.2019	10.8025	4.63787	50.6776	3.86002	1.27677	11.238	14.4469	1.16045	9.59046	3.2037	37.5259	8.41571	9.39917	7.24806
cg27169020	19.6538	6.01613	11.1452	0.687317	17.3479	3.33073	7.26701	9.60868	15.7868	9.83978	7.50075	17.4774	11.5142	27.1659	2.38292	36.5183	0.828816	5.04808	9.86885	3.7354	4.96047	9.66806	5.52865	14.9762	15.3244	12.9325	1.14447	1.12243	4.54624	1.78652	2.67939	16.527	5.36343	1.74483	3.68154	7.09186	4.22812	28.1754	13.74	14.457	5.35195	1.10231	10.5902	2.85576	10.0498	14.4363	1.32766	3.36294	3.31503
cg27202708	1.40909	5.49237	36.5808	22.974	41.7943	25.6238	6.11445	34.2081	1.72708	35.2149	29.8579	41.2536	37.193	2.92666	24.9357	10.5241	20.7765	9.66628	12.4758	27.5066	14.829	30.7136	31.3296	2.25296	41.0649	39.4456	23.1119	21.3318	8.10273	24.2115	27.1464	41.84	30.101	24.7579	28.7856	31.3368	29.6709	2.97103	40.6393	39.8642	24.9207	13.3725	37.1026	24.1439	35.303	4.06218	22.9918	18.1344	27.8995
cg27494383	38.8657	24.0177	1.38382	10.038	2.26489	7.56496	24.1895	3.24622	33.0831	3.8665	7.44325	2.23308	1.33012	45.7352	8.53687	52.4161	10.4069	18.418	18.5455	6.62037	19.4991	7.2533	3.40289	31.5824	1.24235	0.627463	8.87703	9.16613	18.0719	6.78898	4.76317	2.00207	6.61681	8.58494	4.47378	4.21445	3.56631	45.5794	0.726452	1.5549	9.86866	12.6905	3.01247	8.97806	1.49396	30.2822	7.8448	10.3074	4.87357
cg27544190	10.5574	2.64554	18.9952	5.40224	25.272	8.41931	1.55761	17.7933	6.72211	16.7108	12.0288	25.0429	19.6144	18.0372	8.62359	27.5251	3.73157	2.34933	6.01343	9.97365	2.14592	12.4912	13.4915	6.93072	23.2634	21.1446	4.78605	3.89171	2.15634	6.53059	9.14291	24.1716	11.3835	6.06174	11.7879	15.3365	11.9201	19.1709	21.9632	22.7049	8.49706	1.88573	18.7961	7.57	18.2206	6.71864	5.86266	4.24099	10.8369
[truncated: 277 more columns]

[truncated: 16 more sheets: Supplementary Table 11, Supplementary Table 12, Supplementary Table 13, Supplementary Table 14, Supplementary Table 15, Supplementary Table 16, Supplementary Table 17, Supplementary Table 18, Supplementary Table 19, Supplementary Table 20, Supplementary Table 21, Supplementary Table 22, Supplementary Table 23, Supplementary Table 24, Supplementary Table 25, Supplementary Table 26]
